# Supplementary material for: Insights and perceptions: Investigating pregnant women’s attitudes, understanding, and factors influencing knowledge regarding medication usage during pregnancy—A cross-sectional study
Source: PLoS One. 2024 Oct 1;19(10):e0311235. doi: 10.1371/journal.pone.0311235 (PMC11444415; doi:10.1371/journal.pone.0311235)
Supplement: S2 File — (XLSX) [file pone.0311235.s002.xlsx]

## Sheet: S2 file
new_id	Age	Age_two	Education	Education_class	livingplace	Incomeee	income1lt55thousand255lessthan1103110lessthan1654165lessthan2205	Job1employed2unemployed	Insurance	Gravidity_class	noneCompletedPregnancies_two	PreconceptionPlanining	Visit	ChronicDiseases	Receivedinformation	usedfolicAcid	Parity_two	Governerate1Sanaa2Dhamar3Ibb4AlBayda	smokingbeforepregnancy	iftheanswerwasyestothepreviousquestionaskherifsheeversmokeddurin	Khatchewingbeforepregnancy	iftheanswerwasyestothepreviousquestion.askherifsheeverchewedkhat	Gravidity	Parity	Parity_class	nonecompletedpregnancies	PreviousHX	neobornDefo	CgestationalAge	CurrentGastation	CurrentGastation_class	visitWeek	DM12	HTN12	CKD12	Dyslipidemia12	pepticulcer12	Migrane12	HF12	Arrythmias12	hypothyroidism12	AsthmaCOPD12	Hyperthyroidism12	Anemia12	otherdiseasesfromvascularproblemssubcasMI12	Visit_Number	Beforepregnancy	Duringpregnancy	هلتخبرينالصيدليبأنكحاملعندشراءأي
1	18-20	≤ 25	illiterate	high school or less	Rural	>55,000 YR	55-less than 110	Unemployed	No	≤ 3 times	No	No	Every 4 weeks or lless	Yes	Yes	No	Nulliparous	Dhamar	No		Yes	Yes	1	0	0		No		16	Second trimester	Second trimester/Third trimester	1	No	No	No	No	Yes	No	No	No	No	No	No	No	No	Every 4 weeks	No	No	No
2	21-25	≤ 25	Primary	high school or less	Rural	>55,000 YR	55-less than 110	Unemployed	No	≤ 3 times	No	No	Every 6 weeks	Yes	Yes	Yes	Parous	Dhamar	No		Yes	Yes	2	1	1		No		19	Second trimester	Second trimester/Third trimester	1	No	No	Yes	No	Yes	No	No	No	No	No	No	Yes	No	Every 6 weeks	No	No	Yes
3	26-30	>25	Secondary	high school or less	Urban	>55,000 YR	55-less than 110	Employed	Yes	≤ 3 times	No	No	Every 4 weeks or lless	Yes	Yes	Yes	Parous	Dhamar	Yes	Yes	Yes	Yes	3	2	2		No		37	Third trimester	Second trimester/Third trimester	1	No	No	No	No	Yes	No	No	No	No	No	No	Yes	No	Every 4 weeks	Sometimes	No	Yes
4	>35	>25	illiterate	high school or less	Rural	≤ 55000 YR	<=55 thousand	Unemployed	No	> 3 times	Yes	Yes	Every 4 weeks or lless	Yes	Yes	Yes	Parous	Dhamar	Yes	Yes	Yes	Yes	11	10	5	1	Yes	1	30	Third trimester	Second trimester/Third trimester	1	No	Yes	No	No	No	No	No	No	No	No	No	Yes	Yes	Every 4 weeks	No	No	No
5	26-30	>25	Secondary	high school or less	Rural	≤ 55000 YR	<=55 thousand	Unemployed	No	> 3 times	No	No	Every 6 weeks	Yes	Yes	Yes	Parous	Dhamar	No		No		7	6	5		No		20	Second trimester	Second trimester/Third trimester	5	No	Yes	No	No	Yes	No	No	No	No	No	No	Yes	No	Every 6 weeks	No	Yes	Yes
6	21-25	≤ 25	illiterate	high school or less	Urban	≤ 55000 YR	<=55 thousand	Unemployed	No	> 3 times	Yes	No	Every 6 weeks	Yes	No	No	Parous	Dhamar	No		No		4	2	2	1	No		35	Third trimester	Second trimester/Third trimester	12	No	No	Yes	No	No	No	No	No	No	No	No	Yes	No	More than 8 weeks	No	No	Yes
7	18-20	≤ 25	High school	high school or less	Rural	≤ 55000 YR	<=55 thousand	Unemployed	No	≤ 3 times	No	No	Every 6 weeks	Yes	Yes	No	Nulliparous	Dhamar	No		No		1	0	0		No		24	Second trimester	Second trimester/Third trimester	4	No	No	Yes	No	No	No	No	No	No	No	No	No	No	More than 8 weeks	No	No	Yes
8	18-20	≤ 25	illiterate	high school or less	Rural	≤ 55000 YR	<=55 thousand	Unemployed	No	≤ 3 times	No	No	Every 6 weeks	Yes	Yes	Yes	Parous	Dhamar	No		No		2	1	1		No		16	Second trimester	Second trimester/Third trimester	3	No	No	No	No	No	No	No	No	No	No	No	No	Yes	More than 8 weeks	No	No	Yes
9	>35	>25	illiterate	high school or less	Rural	≤ 55000 YR	<=55 thousand	Unemployed	Yes	> 3 times	Yes	No	Every 6 weeks	No	Yes	Yes	Parous	Dhamar	No		No		11	6	5	> 2	No		36	Third trimester	Second trimester/Third trimester	32	No	No	No	No	No	No	No	No	No	No	No	No	No	More than 8 weeks	No	No	Yes
10	26-30	>25	Primary	high school or less	Rural	≤ 55000 YR	<=55 thousand	Unemployed	No	> 3 times	Yes	No	Every 4 weeks or lless	No	No	Yes	Parous	Dhamar	No		No		7	5	5	1	No		12	First trimester	First trimester	4	No	No	No	No	No	No	No	No	No	No	No	No	No	Every 4 weeks	No	No	Yes
11	31-35	>25	illiterate	high school or less	Rural	≤ 55000 YR	<=55 thousand	Unemployed	No	> 3 times	No	No	Every 4 weeks or lless	Yes	Yes	Yes	Parous	Dhamar	No		No		6	5	5		No		10	First trimester	First trimester	5	No	Yes	Yes	No	Yes	No	No	No	No	No	No	Yes	No	"Every two weeks	No	Yes	Yes
12	18-20	≤ 25	Primary	high school or less	Urban	>55,000 YR	55-less than 110	Unemployed	No	≤ 3 times	No	No	Every 4 weeks or lless	No	No	Yes	Parous	Dhamar	No		No		2	1	1		No		36	Third trimester	Second trimester/Third trimester	3	No	No	No	No	No	No	No	No	No	No	No	No	No	Every 4 weeks	No	No	Yes
13	18-20	≤ 25	illiterate	high school or less	Rural	≤ 55000 YR	<=55 thousand	Unemployed	No	≤ 3 times	No	No	Every 4 weeks or lless	No	Yes	No	Nulliparous	Dhamar	Yes	No	Yes	Yes	1	0	0		No		10	First trimester	First trimester	10	No	No	No	No	No	No	No	No	No	No	No	No	No	Every 4 weeks	No	No	Yes
14	26-30	>25	Primary	high school or less	Urban	≤ 55000 YR	<=55 thousand	Unemployed	No	≤ 3 times	No	No	Every 6 weeks	No	Yes	Yes	Parous	Dhamar	No		Yes	No	3	2	2		No		20	Second trimester	Second trimester/Third trimester	8	No	No	No	No	No	No	No	No	No	No	No	No	No	Every 6 weeks	Yes	Yes	Yes
15	21-25	≤ 25	Primary	high school or less	Urban	≤ 55000 YR	<=55 thousand	Unemployed	No	≤ 3 times	No	No	Every 6 weeks	No	Yes	No	Nulliparous	Dhamar	No		No		1	0	0		No		28	Third trimester	Second trimester/Third trimester	8	No	No	No	No	No	No	No	No	No	No	No	No	No	Every 6 weeks	Yes	Yes	Yes
16	26-30	>25	High school	high school or less	Rural	≤ 55000 YR	<=55 thousand	Unemployed	No	> 3 times	Yes	No	Every 6 weeks	No	Yes	Yes	Parous	Dhamar	Yes	Yes	Yes	Yes	6	4	4	1	No		16	Second trimester	Second trimester/Third trimester	6	No	No	No	No	No	No	No	No	No	No	No	No	No	More than 8 weeks	No	No	Yes
17	31-35	>25	illiterate	high school or less	Rural	>55,000 YR	55-less than 110	Employed	No	> 3 times	No	Yes	Every 6 weeks	Yes	Yes	Yes	Parous	Dhamar	Yes	Yes	Yes	Yes	5	4	4		No		33	Third trimester	Second trimester/Third trimester	1	No	No	Yes	No	Yes	No	No	No	No	No	No	Yes	No	Every 6 weeks	No	No	Yes
18	31-35	>25	Primary	high school or less	Rural	≤ 55000 YR	<=55 thousand	Unemployed	No	> 3 times	Yes	No	Every 4 weeks or lless	Yes	Yes	Yes	Parous	Dhamar	No		Yes	Yes	4	3	3	1	No		25	Second trimester	Second trimester/Third trimester	1	No	No	No	No	No	No	No	No	No	No	No	Yes	No	Every 4 weeks	No	Yes	Yes
19	21-25	≤ 25	illiterate	high school or less	Rural	≤ 55000 YR	<=55 thousand	Unemployed	No	≤ 3 times	No	No	Every 4 weeks or lless	No	Yes	Yes	Parous	Dhamar	No		Yes	Yes	2	1	1		No		16	Second trimester	Second trimester/Third trimester	1	No	No	No	No	No	No	No	No	No	No	No	No	No	Every 4 weeks	No	No	Yes
20	>35	>25	Diploma or higher	Diploma or higher	Urban	>55,000 YR	55-less than 110	Employed	Yes	> 3 times	Yes	Yes	Every 4 weeks or lless	Yes	Yes	Yes	Parous	Dhamar	Yes	Yes	Yes	Yes	10	9	5	> 2	No		22	Second trimester	Second trimester/Third trimester	1	No	No	No	No	Yes	No	No	Yes	No	No	No	Yes	No	Every 4 weeks	Yes	Yes	Yes
21	26-30	>25	Primary	high school or less	Rural	≤ 55000 YR	<=55 thousand	Unemployed	No	≤ 3 times	No	No	Every 4 weeks or lless	Yes	Yes	Yes	Parous	Dhamar	Yes	Yes	Yes	Yes	3	2	2		No		25	Second trimester	Second trimester/Third trimester	1	No	Yes	No	No	No	No	No	No	No	No	No	Yes	No	Every 4 weeks	Sometimes	Yes	Yes
22	18-20	≤ 25	illiterate	high school or less	Rural	≤ 55000 YR	<=55 thousand	Unemployed	No	≤ 3 times	No	No	Every 4 weeks or lless	Yes	Yes	No	Nulliparous	Dhamar	No		Yes	Yes	1	0	0		No		34	Third trimester	Second trimester/Third trimester	1	No	No	No	No	Yes	No	No	No	No	No	No	Yes	No	Every 4 weeks	No	No	No
23	21-25	≤ 25	illiterate	high school or less	Rural	≤ 55000 YR	<=55 thousand	Unemployed	No	≤ 3 times	No	No	Every 4 weeks or lless	No	Yes	Yes	Parous	Dhamar	No		No		2	1	1		No		22	Second trimester	Second trimester/Third trimester	1	No	No	No	No	No	No	No	No	No	No	No	No	No	Every 4 weeks	No	No	No
24	>35	>25	Diploma or higher	Diploma or higher	Urban	>55,000 YR	110- less than 165	Employed	Yes	> 3 times	Yes	Yes	Every 4 weeks or lless	Yes	Yes	Yes	Parous	Ibb	Yes	Yes	Yes	Yes	7	6	5	2	No		36	Third trimester	Second trimester/Third trimester	1	Yes	Yes	No	No	Yes	No	No	No	No	No	No	Yes	No	Every 4 weeks	Sometimes	Yes	Yes
25	21-25	≤ 25	Primary	high school or less	Rural	>55,000 YR	55-less than 110	Unemployed	Yes	≤ 3 times	No	Yes	Every 6 weeks	Yes	Yes	Yes	Parous	Dhamar	No		Yes	Yes	2	1	1		Yes	1	30	Third trimester	Second trimester/Third trimester	1	No	No	Yes	No	No	No	No	No	No	No	No	Yes	No	Every 6 weeks	No	No	Yes
26	26-30	>25	High school	high school or less	Urban	≤ 55000 YR	<=55 thousand	Unemployed	No	> 3 times	Yes	No	Every 4 weeks or lless	Yes	Yes	Yes	Parous	Dhamar	Yes	Yes	Yes	Yes	4	3	3	1	No		19	Second trimester	Second trimester/Third trimester	2	No	No	No	No	Yes	No	No	No	No	No	No	No	No	Every 4 weeks	Sometimes	Yes	Yes
27	21-25	≤ 25	Diploma or higher	Diploma or higher	Urban	>55,000 YR	110- less than 165	Unemployed	No	≤ 3 times	Yes	No	Every 6 weeks	No	Yes	Yes	Parous	Sana'a	No		No		3	1	1	1	No		19	Second trimester	Second trimester/Third trimester	5	No	No	No	No	No	No	No	No	No	No	No	No	No	Every 6 weeks	Yes	Yes	Yes
28	26-30	>25	Secondary	high school or less	Urban	≤ 55000 YR	<=55 thousand	Employed	No	≤ 3 times	No	No	Every 4 weeks or lless	Yes	Yes	Yes	Parous	Dhamar	Yes	Yes	Yes	Yes	3	2	2		Yes	1	20	Second trimester	Second trimester/Third trimester	2	No	No	No	No	No	No	No	No	No	Yes	No	Yes	No	Every 4 weeks	Sometimes	Yes	Yes
29	18-20	≤ 25	illiterate	high school or less	Rural	≤ 55000 YR	<=55 thousand	Unemployed	No	≤ 3 times	No	No	Every 4 weeks or lless	Yes	No	No	Nulliparous	Dhamar	No		No		1	0	0		No		39	Third trimester	Second trimester/Third trimester	2	No	No	Yes	No	Yes	No	No	No	No	No	No	No	No	Every 4 weeks	No	No	Yes
30	26-30	>25	Primary	high school or less	Rural	≤ 55000 YR	<=55 thousand	Unemployed	No	> 3 times	No	No	Every 4 weeks or lless	No	Yes	Yes	Parous	Dhamar	No		Yes	Yes	4	3	3		No		27	Second trimester	Second trimester/Third trimester	2	No	No	No	No	No	No	No	No	No	No	No	No	No	Every 4 weeks	No	No	No
31	26-30	>25	High school	high school or less	Urban	≤ 55000 YR	<=55 thousand	Unemployed	No	> 3 times	No	No	Every 4 weeks or lless	Yes	Yes	Yes	Parous	Dhamar	No		No		4	3	3		No		17	Second trimester	Second trimester/Third trimester	6	No	Yes	No	No	Yes	No	No	No	No	No	No	No	Yes	Every 4 weeks	No	Yes	Yes
32	21-25	≤ 25	Primary	high school or less	Rural	≤ 55000 YR	<=55 thousand	Unemployed	No	≤ 3 times	No	No	Every 4 weeks or lless	Yes	Yes	Yes	Parous	Dhamar	No		No		3	2	2		No		20	Second trimester	Second trimester/Third trimester	5	No	No	No	No	Yes	No	No	No	No	No	No	No	Yes	Every 4 weeks	No	No	Yes
33	>35	>25	illiterate	high school or less	Rural	≤ 55000 YR	<=55 thousand	Unemployed	No	> 3 times	Yes	No	Every 4 weeks or lless	Yes	Yes	Yes	Parous	Dhamar	No		No		8	7	5	1	No		37	Third trimester	Second trimester/Third trimester	2	No	No	No	Yes	No	No	No	No	No	No	No	No	Yes	Every 4 weeks	Sometimes	Yes	Yes
34	21-25	≤ 25	Primary	high school or less	Rural	≤ 55000 YR	<=55 thousand	Unemployed	No	≤ 3 times	No	No	Every 4 weeks or lless	Yes	Yes	Yes	Parous	Dhamar	No		No		3	2	2		No		20	Second trimester	Second trimester/Third trimester	5	No	No	No	No	Yes	No	No	No	No	No	No	No	Yes	Every 4 weeks	No	No	Yes
35	26-30	>25	Secondary	high school or less	Rural	≤ 55000 YR	<=55 thousand	Unemployed	Yes	> 3 times	No	No	Every 6 weeks	Yes	Yes	Yes	Parous	Dhamar	No		Yes	Yes	6	5	5		No		16	Second trimester	Second trimester/Third trimester	9	No	No	No	No	Yes	No	No	No	No	No	No	No	Yes	Every 8 weeks	No	No	Yes
36	18-20	≤ 25	High school	high school or less	Urban	≤ 55000 YR	<=55 thousand	Unemployed	Yes	≤ 3 times	No	No	Every 4 weeks or lless	Yes	Yes	Yes	Parous	Dhamar	Yes	No	Yes	Yes	2	1	1		No		10	First trimester	First trimester	4	No	No	Yes	No	No	No	No	No	No	No	No	No	Yes	"Every two weeks	Sometimes	Yes	Yes
37	>35	>25	High school	high school or less	Urban	≤ 55000 YR	<=55 thousand	Unemployed	Yes	> 3 times	No	Yes	Every 4 weeks or lless	Yes	Yes	Yes	Parous	Dhamar	No		Yes	Yes	5	4	4		No		19	Second trimester	Second trimester/Third trimester	1	No	Yes	No	No	Yes	No	No	No	No	No	No	No	Yes	Every 4 weeks	Sometimes	Yes	Yes
38	31-35	>25	Secondary	high school or less	Rural	≤ 55000 YR	<=55 thousand	Unemployed	No	> 3 times	No	No	Every 6 weeks	Yes	Yes	Yes	Parous	Dhamar	No		Yes	Yes	4	3	3		No		19	Second trimester	Second trimester/Third trimester	3	No	Yes	No	No	No	No	No	No	No	No	No	No	Yes	Every 6 weeks	No	No	Yes
39	26-30	>25	Primary	high school or less	Rural	≤ 55000 YR	<=55 thousand	Unemployed	No	≤ 3 times	No	No	Every 4 weeks or lless	Yes	Yes	Yes	Parous	Dhamar	Yes	Yes	Yes	Yes	3	2	2		No		32	Third trimester	Second trimester/Third trimester	1	No	No	Yes	No	No	No	No	No	No	No	No	No	Yes	Every 4 weeks	No	No	Yes
40	18-20	≤ 25	illiterate	high school or less	Rural	≤ 55000 YR	<=55 thousand	Unemployed	No	≤ 3 times	No	No	Every 4 weeks or lless	Yes	Yes	No	Nulliparous	Ibb	No		No		1	0	0		No		37	Third trimester	Second trimester/Third trimester	1	No	No	No	No	No	No	No	No	No	No	No	No	No	Every 4 weeks	No	No	Yes
41	31-35	>25	illiterate	high school or less	Rural	≤ 55000 YR	<=55 thousand	Unemployed	No	> 3 times	Yes	No	Every 6 weeks	Yes	Yes	Yes	Parous	Dhamar	No		Yes	Yes	5	4	4	1	No		39	Third trimester	Second trimester/Third trimester	1	No	No	No	No	Yes	No	No	No	No	No	No	No	Yes	Every 8 weeks	No	No	Yes
42	26-30	>25	Primary	high school or less	Urban	≤ 55000 YR	<=55 thousand	Unemployed	No	> 3 times	No	No	Every 6 weeks	Yes	Yes	Yes	Parous	Dhamar	No		Yes	Yes	4	3	3		No		24	Second trimester	Second trimester/Third trimester	2	No	No	Yes	No	No	No	No	No	No	No	No	No	Yes	Every 8 weeks	No	No	Yes
43	>35	>25	illiterate	high school or less	Rural	≤ 55000 YR	<=55 thousand	Unemployed	No	> 3 times	Yes	No	Every 6 weeks	Yes	No	Yes	Parous	Dhamar	No		Yes	No	10	9	5	2	No		38	Third trimester	Second trimester/Third trimester	12	Yes	No	No	No	No	No	No	No	No	No	No	No	No	Every 6 weeks	No	No	Yes
44	26-30	>25	High school	high school or less	Urban	>55,000 YR	55-less than 110	Employed	Yes	> 3 times	No	No	Every 6 weeks	No	Yes	Yes	Parous	Dhamar	Yes	Yes	Yes	Yes	4	3	3		No		27	Second trimester	Second trimester/Third trimester	8	No	No	No	No	No	No	No	No	No	No	No	No	No	Every 8 weeks	Sometimes	Yes	Yes
45	26-30	>25	Primary	high school or less	Urban	≤ 55000 YR	<=55 thousand	Unemployed	No	≤ 3 times	Yes	Yes	Every 4 weeks or lless	Yes	Yes	Yes	Nulliparous	Dhamar	Yes	Yes	Yes	Yes	3	0	0	2	No		38	Third trimester	Second trimester/Third trimester	18	No	No	No	No	Yes	No	No	No	No	No	No	No	No	Every 4 weeks	No	No	Yes
46	18-20	≤ 25	Secondary	high school or less	Urban	≤ 55000 YR	<=55 thousand	Unemployed	No	≤ 3 times	No	No	Every 6 weeks	No	Yes	No	Parous	Sana'a	Yes	No	Yes	No	2	1	1		No		12	First trimester	First trimester	4	No	No	No	No	No	No	No	No	No	No	No	No	No	More than 8 weeks	Yes	Yes	Yes
47	21-25	≤ 25	Primary	high school or less	Rural	≤ 55000 YR	<=55 thousand	Unemployed	No	≤ 3 times	No	No	Every 6 weeks	No	Yes	Yes	Parous	Dhamar	No		Yes	Yes	2	1	1		No		36	Third trimester	Second trimester/Third trimester	20	No	No	No	No	No	No	No	No	No	No	No	No	No	Every 6 weeks	No	No	Yes
48	31-35	>25	illiterate	high school or less	Rural	≤ 55000 YR	<=55 thousand	Unemployed	No	> 3 times	Yes	Yes	Every 4 weeks or lless	No	Yes	Yes	Parous	Dhamar	No		No		5	4	4	1	No		20	Second trimester	Second trimester/Third trimester	16	No	No	No	No	No	No	No	No	No	No	No	No	No	Every 4 weeks	Yes	Yes	Yes
49	26-30	>25	High school	high school or less	Urban	>55,000 YR	55-less than 110	Employed	Yes	≤ 3 times	No	No	Every 4 weeks or lless	No	Yes	Yes	Parous	Dhamar	No		No		3	2	2		No		29	Third trimester	Second trimester/Third trimester	3	No	No	No	No	No	No	No	No	No	No	No	No	No	Every 4 weeks	Sometimes	Yes	Yes
50	31-35	>25	Secondary	high school or less	Urban	≤ 55000 YR	<=55 thousand	Employed	No	> 3 times	Yes	No	Every 6 weeks	Yes	Yes	Yes	Parous	Dhamar	No		Yes	Yes	9	8	5	1	No		38	Third trimester	Second trimester/Third trimester	2	No	No	Yes	No	No	No	No	No	No	No	No	No	Yes	Every 6 weeks	No	No	Yes
51	21-25	≤ 25	Secondary	high school or less	Urban	≤ 55000 YR	<=55 thousand	Unemployed	No	≤ 3 times	No	Yes	Every 4 weeks or lless	No	Yes	No	Parous	Dhamar	No		Yes	No	2	1	1		No		12	First trimester	First trimester	1	No	No	No	No	No	No	No	No	No	No	No	No	No	Every 4 weeks	No	Yes	Yes
52	18-20	≤ 25	Primary	high school or less	Rural	≤ 55000 YR	<=55 thousand	Unemployed	No	≤ 3 times	No	No	Every 4 weeks or lless	No	Yes	No	Nulliparous	Dhamar	No		Yes	Yes	1	0	0		No		9	First trimester	First trimester	16	No	No	No	No	No	No	No	No	No	No	No	No	No	Every 4 weeks	No	No	Yes
53	18-20	≤ 25	Secondary	high school or less	Urban	>55,000 YR	55-less than 110	Unemployed	No	≤ 3 times	No	No	Every 4 weeks or lless	Yes	Yes	No	Nulliparous	Dhamar	No		Yes	Yes	1	0	0		No		21	Second trimester	Second trimester/Third trimester	12	No	No	No	No	Yes	No	No	No	No	No	No	No	Yes	Every 4 weeks	No	Yes	Yes
54	26-30	>25	Primary	high school or less	Rural	≤ 55000 YR	<=55 thousand	Unemployed	No	≤ 3 times	Yes	No	Every 6 weeks	Yes	Yes	Yes	Parous	Dhamar	No		Yes	Yes	3	2	2	1	No		36	Third trimester	Second trimester/Third trimester	2	No	Yes	No	No	No	No	No	No	No	No	No	No	No	Every 8 weeks	Sometimes	No	Yes
55	31-35	>25	High school	high school or less	Urban	>55,000 YR	55-less than 110	Employed	Yes	> 3 times	No	Yes	Every 4 weeks or lless	Yes	Yes	Yes	Parous	Dhamar	Yes	Yes	Yes	Yes	4	3	3		No		7	First trimester	First trimester	1	No	No	No	No	No	No	No	No	No	No	No	No	Yes	Every 4 weeks	Sometimes	No	Yes
56	21-25	≤ 25	illiterate	high school or less	Rural	≤ 55000 YR	<=55 thousand	Unemployed	No	≤ 3 times	No	No	Every 6 weeks	Yes	Yes	No	Nulliparous	Dhamar	No		Yes	Yes	1	0	0		No		39	Third trimester	Second trimester/Third trimester	5	No	No	No	No	No	No	No	No	No	No	No	No	Yes	Every 6 weeks	No	No	Yes
57	26-30	>25	Primary	high school or less	Urban	>55,000 YR	55-less than 110	Unemployed	No	> 3 times	Yes	Yes	Every 4 weeks or lless	Yes	No	Yes	Parous	Ibb	Yes	Yes	Yes	Yes	5	2	2	2	No		4	First trimester	First trimester	4	No	Yes	No	Yes	No	No	No	No	No	No	No	No	No	Every 4 weeks	No	No	Yes
58	21-25	≤ 25	illiterate	high school or less	Rural	≤ 55000 YR	<=55 thousand	Unemployed	No	≤ 3 times	No	No	Every 6 weeks	Yes	Yes	Yes	Parous	Dhamar	No		Yes	No	2	1	1		No		24	Second trimester	Second trimester/Third trimester	3	No	No	No	No	No	No	No	No	No	No	No	No	No	Every 8 weeks	No	No	Yes
59	26-30	>25	Primary	high school or less	Urban	≤ 55000 YR	<=55 thousand	Unemployed	No	≤ 3 times	Yes	No	Every 6 weeks	Yes	Yes	Yes	Parous	Dhamar	No		Yes	Yes	3	2	2	1	No		34	Third trimester	Second trimester/Third trimester	2	No	No	Yes	No	No	No	No	No	No	No	No	No	Yes	Every 8 weeks	No	No	Yes
60	>35	>25	Diploma or higher	Diploma or higher	Urban	>55,000 YR	55-less than 110	Employed	No	> 3 times	No	Yes	Every 4 weeks or lless	Yes	Yes	Yes	Parous	Dhamar	No		No		4	3	3		No		14	Second trimester	Second trimester/Third trimester	1	No	No	No	Yes	No	No	No	No	No	No	No	No	Yes	Every 4 weeks	Sometimes	Yes	Yes
61	21-25	≤ 25	Secondary	high school or less	Urban	≤ 55000 YR	<=55 thousand	Unemployed	No	≤ 3 times	No	No	Every 4 weeks or lless	Yes	Yes	Yes	Parous	Dhamar	Yes	Yes	Yes	Yes	2	1	1		No		37	Third trimester	Second trimester/Third trimester	5	No	No	No	No	Yes	No	No	No	No	No	No	No	Yes	Every 4 weeks	Sometimes	Yes	Yes
62	18-20	≤ 25	Primary	high school or less	Urban	>55,000 YR	55-less than 110	Unemployed	No	≤ 3 times	No	No	Every 4 weeks or lless	No	Yes	No	Nulliparous	Dhamar	Yes	No	Yes	No	1	0	0		No		16	Second trimester	Second trimester/Third trimester	12	No	No	No	No	No	No	No	No	No	No	No	No	No	Every 4 weeks	Yes	Yes	Yes
63	18-20	≤ 25	Primary	high school or less	Urban	≤ 55000 YR	<=55 thousand	Unemployed	No	≤ 3 times	No	No	Every 6 weeks	No	Yes	Yes	Parous	Dhamar	No		Yes	Yes	2	1	1		No		28	Third trimester	Second trimester/Third trimester	16	No	No	No	No	No	No	No	No	No	No	No	No	No	More than 8 weeks	Yes	Yes	Yes
64	21-25	≤ 25	illiterate	high school or less	Urban	≤ 55000 YR	<=55 thousand	Unemployed	No	≤ 3 times	Yes	No	Every 6 weeks	Yes	Yes	No	Parous	Dhamar	No		Yes	No	3	1	1	1	No		36	Third trimester	Second trimester/Third trimester	20	No	No	No	No	No	No	No	No	No	No	No	No	No	More than 8 weeks	No	No	Yes
65	18-20	≤ 25	illiterate	high school or less	Urban	≤ 55000 YR	<=55 thousand	Unemployed	No	≤ 3 times	No	No	Every 6 weeks	No	No	No	Nulliparous	Dhamar	No		Yes	No	1	0	0		No		34	Third trimester	Second trimester/Third trimester	28	No	No	No	No	No	No	No	No	No	No	No	No	No	More than 8 weeks	No	No	Yes
66	18-20	≤ 25	High school	high school or less	Urban	≤ 55000 YR	<=55 thousand	Unemployed	No	≤ 3 times	No	No	Every 4 weeks or lless	Yes	No	No	Nulliparous	Dhamar	No		No		1	0	0		No		20	Second trimester	Second trimester/Third trimester	4	No	No	Yes	No	No	No	No	No	No	No	No	No	No	Every 4 weeks	No	No	Yes
67	21-25	≤ 25	illiterate	high school or less	Urban	≤ 55000 YR	<=55 thousand	Unemployed	No	≤ 3 times	No	No	Every 6 weeks	No	Yes	No	Parous	Dhamar	No		No		3	2	2		No		36	Third trimester	Second trimester/Third trimester	32	No	No	No	No	No	No	No	No	No	No	No	No	No	More than 8 weeks	No	Yes	Yes
68	18-20	≤ 25	Primary	high school or less	Urban	≤ 55000 YR	<=55 thousand	Unemployed	No	≤ 3 times	No	No	Every 4 weeks or lless	No	Yes	Yes	Parous	Dhamar	No		No		2	1	1		No		4	First trimester	First trimester	4	No	No	No	No	No	No	No	No	No	No	No	No	No	Every 4 weeks	No	No	Yes
69	26-30	>25	Diploma or higher	Diploma or higher	Urban	>55,000 YR	165- less than 220	Unemployed	No	≤ 3 times	No	No	Every 6 weeks	No	Yes	Yes	Parous	Sana'a	Yes	No	Yes	Yes	2	1	1		No		36	Third trimester	Second trimester/Third trimester	8	No	No	No	No	No	No	No	No	No	No	No	No	No	Every 8 weeks	Yes	Yes	Yes
70	21-25	≤ 25	Diploma or higher	Diploma or higher	Urban	≤ 55000 YR	<=55 thousand	Unemployed	No	≤ 3 times	No	No	Every 6 weeks	No	Yes	No	Parous	Dhamar	Yes	No	Yes	No	2	1	1		No		4	First trimester	First trimester	4	No	No	No	No	No	No	No	No	No	No	No	No	No	More than 8 weeks	Yes	Yes	Yes
71	18-20	≤ 25	illiterate	high school or less	Rural	≤ 55000 YR	<=55 thousand	Unemployed	No	> 3 times	Yes	No	Every 6 weeks	No	No	No	Parous	Dhamar	No		Yes	No	5	3	3	1	No		16	Second trimester	Second trimester/Third trimester	15	No	No	No	No	No	No	No	No	No	No	No	No	No	More than 8 weeks	No	No	Yes
72	21-25	≤ 25	High school	high school or less	Urban	≤ 55000 YR	<=55 thousand	Unemployed	No	≤ 3 times	Yes	No	Every 6 weeks	No	Yes	Yes	Nulliparous	Dhamar	No		No		2	0	0	1	No		34	Third trimester	Second trimester/Third trimester	6	No	No	No	No	No	No	No	No	No	No	No	No	No	More than 8 weeks	No	No	Yes
73	21-25	≤ 25	Primary	high school or less	Urban	≤ 55000 YR	<=55 thousand	Unemployed	Yes	≤ 3 times	Yes	No	Every 4 weeks or lless	No	Yes	No	Nulliparous	Dhamar	No		No		2	0	0	1	No		34	Third trimester	Second trimester/Third trimester	2	No	No	No	No	No	No	No	No	No	No	No	No	No	Every 4 weeks	No	No	Yes
74	31-35	>25	illiterate	high school or less	Rural	≤ 55000 YR	<=55 thousand	Unemployed	No	> 3 times	No	No	Every 6 weeks	No	No	No	Parous	Dhamar	No		Yes	No	11	10	5		No		12	First trimester	First trimester	12	No	No	No	No	No	No	No	No	No	No	No	No	No	More than 8 weeks	No	No	Yes
75	26-30	>25	illiterate	high school or less	Rural	≤ 55000 YR	<=55 thousand	Unemployed	No	> 3 times	No	No	Every 6 weeks	No	Yes	Yes	Parous	Dhamar	No		Yes	No	6	5	5		No		36	Third trimester	Second trimester/Third trimester	32	No	No	No	No	No	No	No	No	No	No	No	No	No	More than 8 weeks	No	No	Yes
76	21-25	≤ 25	Primary	high school or less	Urban	>55,000 YR	55-less than 110	Unemployed	No	> 3 times	Yes	No	Every 4 weeks or lless	Yes	No	Yes	Nulliparous	Dhamar	No		No		4	0	0	> 2	No		4	First trimester	First trimester	4	No	No	No	No	No	No	No	No	No	No	No	Yes	No	Every 4 weeks	Sometimes	Yes	No
77	18-20	≤ 25	Primary	high school or less	Urban	>55,000 YR	55-less than 110	Unemployed	No	≤ 3 times	No	No	Every 4 weeks or lless	Yes	Yes	No	Parous	Dhamar	No		No		2	1	1		No		16	Second trimester	Second trimester/Third trimester	5	No	No	No	No	No	No	No	No	No	No	No	Yes	No	Every 4 weeks	Sometimes	Yes	Yes
78	21-25	≤ 25	Primary	high school or less	Urban	>55,000 YR	55-less than 110	Employed	No	≤ 3 times	No	No	Every 6 weeks	Yes	No	No	Parous	Dhamar	Yes	Yes	No	No	3	2	2		No		12	First trimester	First trimester	12	No	No	Yes	No	No	No	No	No	No	No	No	No	No	More than 8 weeks	No	No	Yes
79	21-25	≤ 25	Primary	high school or less	Rural	>55,000 YR	165- less than 220	Unemployed	No	> 3 times	No	No	Every 6 weeks	No	Yes	No	Parous	Al Bayda	No		No		8	7	5		No		25	Second trimester	Second trimester/Third trimester	6	No	No	No	No	No	No	No	No	No	No	No	No	No	More than 8 weeks	Yes	Yes	Yes
80	18-20	≤ 25	High school	high school or less	Urban	≤ 55000 YR	<=55 thousand	Unemployed	No	≤ 3 times	No	No	Every 6 weeks	No	No	No	Nulliparous	Dhamar	No		No		1	0	0		No		36	Third trimester	Second trimester/Third trimester	4	No	No	No	No	No	No	No	No	No	No	No	No	No	More than 8 weeks	Sometimes	No	Yes
81	21-25	≤ 25	Primary	high school or less	Urban	≤ 55000 YR	<=55 thousand	Unemployed	No	≤ 3 times	Yes	No	Every 6 weeks	Yes	Yes	Yes	Nulliparous	Dhamar	Yes	Yes	Yes	Yes	3	0	0	2	No		32	Third trimester	Second trimester/Third trimester	3	No	No	Yes	No	No	No	No	No	No	No	No	No	No	Every 8 weeks	No	No	Yes
82	26-30	>25	Diploma or higher	Diploma or higher	Rural	>55,000 YR	Higher than 220	Unemployed	No	> 3 times	Yes	No	Every 4 weeks or lless	No	Yes	Yes	Parous	Dhamar	Yes	No	Yes	Yes	5	2	2	2	No		32	Third trimester	Second trimester/Third trimester	4	No	No	No	No	No	No	No	No	No	No	No	No	No	Every 4 weeks	Yes	Yes	Yes
83	18-20	≤ 25	Primary	high school or less	Urban	>55,000 YR	55-less than 110	Unemployed	No	≤ 3 times	Yes	No	Every 4 weeks or lless	No	Yes	No	Nulliparous	Dhamar	No		No		3	0	0	2	No		36	Third trimester	Second trimester/Third trimester	12	No	No	No	No	No	No	No	No	No	No	No	No	No	Every 4 weeks	No	No	Yes
84	18-20	≤ 25	Diploma or higher	Diploma or higher	Urban	>55,000 YR	55-less than 110	Unemployed	Yes	≤ 3 times	No	No	Every 4 weeks or lless	No	Yes	No	Nulliparous	Dhamar	No		No		1	0	0		No		36	Third trimester	Second trimester/Third trimester	8	No	No	No	No	No	No	No	No	No	No	No	No	No	Every 4 weeks	Sometimes	Yes	Yes
85	21-25	≤ 25	High school	high school or less	Urban	>55,000 YR	Higher than 220	Unemployed	No	> 3 times	No	Yes	Every 6 weeks	No	Yes	No	Parous	Dhamar	Yes	Yes	Yes	Yes	5	4	4		No		32	Third trimester	Second trimester/Third trimester	12	No	No	No	No	No	No	No	No	No	No	No	No	No	Every 6 weeks	No	No	No
86	21-25	≤ 25	High school	high school or less	Urban	>55,000 YR	55-less than 110	Unemployed	No	≤ 3 times	No	No	Every 6 weeks	Yes	Yes	Yes	Parous	Dhamar	No		No		2	1	1		No		36	Third trimester	Second trimester/Third trimester	4	No	No	No	No	No	No	No	No	No	No	No	Yes	No	Every 6 weeks	No	No	Yes
87	18-20	≤ 25	Primary	high school or less	Urban	≤ 55000 YR	<=55 thousand	Unemployed	Yes	≤ 3 times	No	No	Every 4 weeks or lless	No	No	No	Nulliparous	Dhamar	No		Yes	No	1	0	0		No		36	Third trimester	Second trimester/Third trimester	4	No	No	No	No	No	No	No	No	No	No	No	No	No	Every 4 weeks	No	No	Yes
88	21-25	≤ 25	illiterate	high school or less	Urban	≤ 55000 YR	<=55 thousand	Unemployed	No	> 3 times	No	No	Every 6 weeks	No	No	Yes	Parous	Dhamar	Yes	No	Yes	No	4	3	3		No		36	Third trimester	Second trimester/Third trimester	20	No	No	No	No	No	No	No	No	No	No	No	No	No	Every 6 weeks	No	No	Yes
89	21-25	≤ 25	Diploma or higher	Diploma or higher	Urban	>55,000 YR	55-less than 110	Unemployed	Yes	≤ 3 times	No	No	Every 6 weeks	No	Yes	No	Nulliparous	Dhamar	No		No		1	0	0		No		32	Third trimester	Second trimester/Third trimester	4	No	No	No	No	No	No	No	No	No	No	No	No	No	More than 8 weeks	No	No	Yes
90	31-35	>25	Primary	high school or less	Rural	≤ 55000 YR	<=55 thousand	Unemployed	No	> 3 times	Yes	No	Every 6 weeks	No	No	No	Nulliparous	Dhamar	No		Yes	No	4	0	0	> 2	No		32	Third trimester	Second trimester/Third trimester	4	No	No	No	No	No	No	No	No	No	No	No	No	No	Every 6 weeks	No	No	Yes
91	18-20	≤ 25	High school	high school or less	Urban	≤ 55000 YR	<=55 thousand	Unemployed	No	≤ 3 times	No	No	Every 4 weeks or lless	Yes	Yes	Yes	Parous	Sana'a	Yes	Yes	Yes	Yes	2	1	1		No		12	First trimester	First trimester	4	No	No	No	No	No	No	No	No	No	No	No	Yes	No	Every 4 weeks	Sometimes	Yes	Yes
92	18-20	≤ 25	High school	high school or less	Urban	≤ 55000 YR	<=55 thousand	Unemployed	Yes	≤ 3 times	No	No	Every 6 weeks	No	Yes	Yes	Nulliparous	Dhamar	No		No		1	0	0		No		28	Third trimester	Second trimester/Third trimester	4	No	No	No	No	No	No	No	No	No	No	No	No	No	Every 6 weeks	No	No	Yes
93	21-25	≤ 25	Secondary	high school or less	Urban	>55,000 YR	55-less than 110	Unemployed	Yes	> 3 times	No	No	Every 4 weeks or lless	Yes	No	Yes	Parous	Dhamar	Yes	Yes	Yes	No	5	4	4		No		8	First trimester	First trimester	8	No	No	Yes	No	No	No	No	No	No	No	No	No	No	Every 4 weeks	No	No	Yes
94	21-25	≤ 25	Primary	high school or less	Urban	≤ 55000 YR	<=55 thousand	Unemployed	No	≤ 3 times	Yes	No	Every 6 weeks	No	Yes	Yes	Parous	Dhamar	Yes	Yes	Yes	Yes	3	1	1	1	No		20	Second trimester	Second trimester/Third trimester	20	No	No	No	No	No	No	No	No	No	No	No	No	No	More than 8 weeks	No	No	Yes
95	21-25	≤ 25	Primary	high school or less	Urban	>55,000 YR	55-less than 110	Unemployed	Yes	≤ 3 times	No	No	Every 6 weeks	No	No	No	Parous	Sana'a	No	No	Yes	No	3	2	2		No	2	16	Second trimester	Second trimester/Third trimester	2	No	No	No	No	No	No	No	No	No	No	No	No	No	More than 8 weeks	No	No	Yes
96	21-25	≤ 25	High school	high school or less	Urban	≤ 55000 YR	<=55 thousand	Unemployed	Yes	≤ 3 times	No	No	Every 4 weeks or lless	No	Yes	No	Parous	Dhamar	No		No		2	1	1		No		20	Second trimester	Second trimester/Third trimester	20	No	No	No	No	No	No	No	No	No	No	No	No	No	Every 4 weeks	No	No	Yes
97	21-25	≤ 25	Diploma or higher	Diploma or higher	Urban	>55,000 YR	55-less than 110	Employed	No	≤ 3 times	Yes	No	Every 6 weeks	No	Yes	Yes	Nulliparous	Sana'a	No		No		2	0	0	1	No		17	Second trimester	Second trimester/Third trimester	8	No	No	No	No	No	No	No	No	No	No	No	No	No	Every 8 weeks	Yes	Yes	Yes
98	31-35	>25	Secondary	high school or less	Urban	≤ 55000 YR	<=55 thousand	Unemployed	No	> 3 times	Yes	No	Every 4 weeks or lless	No	Yes	Yes	Parous	Ibb	No		Yes	Yes	8	5	5	2	No		28	Third trimester	Second trimester/Third trimester	20	No	No	No	No	No	No	No	No	No	No	No	No	No	Every 4 weeks	Sometimes	Yes	Yes
99	31-35	>25	Diploma or higher	Diploma or higher	Urban	>55,000 YR	55-less than 110	Unemployed	No	> 3 times	Yes	No	Every 4 weeks or lless	No	Yes	Yes	Parous	Dhamar	Yes	No	Yes	Yes	8	4	4	> 2	No		36	Third trimester	Second trimester/Third trimester	16	No	No	No	No	No	No	No	No	No	No	No	No	No	Every 4 weeks	Yes	Yes	Yes
100	18-20	≤ 25	Primary	high school or less	Urban	≤ 55000 YR	<=55 thousand	Unemployed	No	≤ 3 times	No	No	Every 6 weeks	No	Yes	No	Parous	Dhamar	No		Yes	No	2	1	1		No		29	Third trimester	Second trimester/Third trimester	4	No	No	No	No	No	No	No	No	No	No	No	No	No	More than 8 weeks	No	No	Yes
101	18-20	≤ 25	Primary	high school or less	Urban	≤ 55000 YR	<=55 thousand	Unemployed	No	> 3 times	Yes	No	Every 4 weeks or lless	No	No	Yes	Parous	Dhamar	No		Yes	Yes	4	2	2	1	No		6	First trimester	First trimester	6	No	No	No	No	No	No	No	No	No	No	No	No	No	Every 4 weeks	Sometimes	Yes	Yes
102	21-25	≤ 25	High school	high school or less	Rural	≤ 55000 YR	<=55 thousand	Unemployed	No	≤ 3 times	No	No	Every 6 weeks	No	No	No	Parous	Dhamar	No		No		3	2	2		No		7	First trimester	First trimester	7	No	No	No	No	No	No	No	No	No	No	No	No	No	Every 6 weeks	Sometimes	Yes	Yes
103	21-25	≤ 25	High school	high school or less	Urban	≤ 55000 YR	<=55 thousand	Unemployed	No	≤ 3 times	No	No	Every 6 weeks	No	No	No	Nulliparous	Dhamar	No		No		1	0	0		No		28	Third trimester	Second trimester/Third trimester	10	No	No	No	No	No	No	No	No	No	No	No	No	No	More than 8 weeks	No	No	Yes
104	21-25	≤ 25	Primary	high school or less	Urban	≤ 55000 YR	<=55 thousand	Unemployed	No	≤ 3 times	No	No	Every 6 weeks	No	Yes	Yes	Parous	Dhamar	No		No		3	2	2		No		16	Second trimester	Second trimester/Third trimester	16	No	No	No	No	No	No	No	No	No	No	No	No	No	More than 8 weeks	No	No	Yes
105	26-30	>25	illiterate	high school or less	Rural	≤ 55000 YR	<=55 thousand	Unemployed	No	≤ 3 times	No	No	Every 6 weeks	No	No	No	Parous	Dhamar	No		No		2	1	1		No		36	Third trimester	Second trimester/Third trimester	16	No	No	No	No	No	No	No	No	No	No	No	No	No	More than 8 weeks	No	No	Yes
106	21-25	≤ 25	Primary	high school or less	Urban	>55,000 YR	Higher than 220	Unemployed	No	> 3 times	Yes	No	Every 4 weeks or lless	No	Yes	No	Parous	Dhamar	Yes	Yes	Yes	No	6	2	2	> 2	No		5	First trimester	First trimester	3	No	No	No	No	No	No	No	No	No	No	No	No	No	Every 4 weeks	No	No	Yes
107	18-20	≤ 25	Primary	high school or less	Rural	≤ 55000 YR	<=55 thousand	Unemployed	No	> 3 times	Yes	No	Every 6 weeks	No	Yes	Yes	Nulliparous	Dhamar	Yes	Yes	Yes	Yes	5	0	0	> 2	No		32	Third trimester	Second trimester/Third trimester	6	No	No	No	No	No	No	No	No	No	No	No	No	No	More than 8 weeks	No	No	Yes
108	18-20	≤ 25	High school	high school or less	Urban	≤ 55000 YR	<=55 thousand	Unemployed	No	≤ 3 times	No	No	Every 6 weeks	No	Yes	No	Parous	Dhamar	No		No		3	2	2		No		36	Third trimester	Second trimester/Third trimester	12	No	No	No	No	No	No	No	No	No	No	No	No	No	More than 8 weeks	Sometimes	Yes	Yes
109	21-25	≤ 25	illiterate	high school or less	Rural	≤ 55000 YR	<=55 thousand	Unemployed	No	> 3 times	No	No	Every 6 weeks	No	No	No	Parous	Dhamar	No		No		5	4	4		No		28	Third trimester	Second trimester/Third trimester	16	No	No	No	No	No	No	No	No	No	No	No	No	No	More than 8 weeks	No	No	Yes
110	26-30	>25	Diploma or higher	Diploma or higher	Urban	≤ 55000 YR	<=55 thousand	Unemployed	No	≤ 3 times	No	No	Every 6 weeks	No	Yes	No	Nulliparous	Dhamar	No		No		1	0	0		No		20	Second trimester	Second trimester/Third trimester	4	No	No	No	No	No	No	No	No	No	No	No	No	No	Every 6 weeks	Yes	Yes	Yes
111	21-25	≤ 25	Diploma or higher	Diploma or higher	Urban	>55,000 YR	110- less than 165	Unemployed	Yes	≤ 3 times	Yes	No	Every 4 weeks or lless	No	Yes	Yes	Nulliparous	Sana'a	No	No	Yes		3	0	0	2	No		14	Second trimester	Second trimester/Third trimester	5	No	No	No	No	No	No	No	No	No	No	No	No	No	Every 4 weeks	Yes	Yes	Yes
112	18-20	≤ 25	High school	high school or less	Urban	≤ 55000 YR	<=55 thousand	Unemployed	No	≤ 3 times	No	No	Every 6 weeks	No	Yes	No	Nulliparous	Dhamar	No		No		1	0	0		No		12	First trimester	First trimester	12	No	No	No	No	No	No	No	No	No	No	No	No	No	More than 8 weeks	Yes	Yes	Yes
113	18-20	≤ 25	High school	high school or less	Urban	≤ 55000 YR	<=55 thousand	Unemployed	No	≤ 3 times	No	No	Every 6 weeks	Yes	Yes	No	Nulliparous	Dhamar	No		No		1	0	0		No		24	Second trimester	Second trimester/Third trimester	12	No	No	Yes	No	No	No	No	No	No	No	No	No	No	More than 8 weeks	Yes	Yes	Yes
114	18-20	≤ 25	High school	high school or less	Urban	>55,000 YR	55-less than 110	Unemployed	No	≤ 3 times	No	No	Every 6 weeks	No	Yes	No	Nulliparous	Dhamar	No		No		1	0	0		No		28	Third trimester	Second trimester/Third trimester	4	No	No	No	No	No	No	No	No	No	No	No	No	No	More than 8 weeks	No	No	Yes
115	21-25	≤ 25	High school	high school or less	Urban	≤ 55000 YR	<=55 thousand	Unemployed	No	≤ 3 times	No	No	Every 6 weeks	Yes	Yes	Yes	Parous	Dhamar	No		No		2	1	1		No		16	Second trimester	Second trimester/Third trimester	8	No	No	No	No	No	No	No	No	No	No	No	Yes	No	More than 8 weeks	No	No	Yes
116	26-30	>25	Diploma or higher	Diploma or higher	Urban	≤ 55000 YR	<=55 thousand	Unemployed	No	> 3 times	No	No	Every 6 weeks	No	Yes	Yes	Parous	Dhamar	No		No		9	8	5		No		4	First trimester	First trimester	4	No	No	No	No	No	No	No	No	No	No	No	No	No	More than 8 weeks	Yes	No	Yes
117	18-20	≤ 25	High school	high school or less	Rural	≤ 55000 YR	<=55 thousand	Unemployed	No	≤ 3 times	No	No	Every 6 weeks	No	Yes	No	Nulliparous	Dhamar	No		No		1	0	0		No		24	Second trimester	Second trimester/Third trimester	4	No	No	No	No	No	No	No	No	No	No	No	No	No	More than 8 weeks	Yes	Yes	Yes
118	26-30	>25	Primary	high school or less	Urban	≤ 55000 YR	<=55 thousand	Unemployed	No	> 3 times	Yes	No	Every 6 weeks	Yes	Yes	Yes	Parous	Dhamar	No		Yes	Yes	9	6	5	2	No		16	Second trimester	Second trimester/Third trimester	8	No	No	Yes	No	No	No	No	No	No	No	No	Yes	No	More than 8 weeks	No	No	Yes
119	26-30	>25	Primary	high school or less	Rural	≤ 55000 YR	<=55 thousand	Unemployed	No	≤ 3 times	No	No	Every 6 weeks	No	No	No	Nulliparous	Dhamar	No		No		1	0	0		No		36	Third trimester	Second trimester/Third trimester	4	No	No	No	No	No	No	No	No	No	No	No	No	No	More than 8 weeks	No	No	No
120	18-20	≤ 25	High school	high school or less	Urban	≤ 55000 YR	<=55 thousand	Unemployed	No	≤ 3 times	No	No	Every 6 weeks	No	Yes	No	Nulliparous	Dhamar	No		No		1	0	0		No		12	First trimester	First trimester	8	No	No	No	No	No	No	No	No	No	No	No	No	No	More than 8 weeks	No	No	Yes
121	26-30	>25	illiterate	high school or less	Rural	≤ 55000 YR	<=55 thousand	Unemployed	No	> 3 times	No	No	Every 6 weeks	No	No	No	Parous	Dhamar	No		No		4	3	3		No		32	Third trimester	Second trimester/Third trimester	32	No	No	No	No	No	No	No	No	No	No	No	No	No	More than 8 weeks	No	No	Yes
122	21-25	≤ 25	High school	high school or less	Urban	>55,000 YR	Higher than 220	Unemployed	No	≤ 3 times	No	No	Every 4 weeks or lless	No	Yes	No	Nulliparous	Sana'a	No		No		1	0	0		No		35	Third trimester	Second trimester/Third trimester	4	No	No	No	No	No	No	No	No	No	No	No	No	No	Every 4 weeks	Yes	Yes	Yes
123	21-25	≤ 25	Primary	high school or less	Urban	≤ 55000 YR	<=55 thousand	Unemployed	Yes	≤ 3 times	No	No	Every 6 weeks	No	Yes	Yes	Parous	Dhamar	No		No		3	2	2		No		36	Third trimester	Second trimester/Third trimester	4	No	No	No	No	No	No	No	No	No	No	No	No	No	More than 8 weeks	Sometimes	No	Yes
124	18-20	≤ 25	Secondary	high school or less	Urban	>55,000 YR	55-less than 110	Unemployed	Yes	≤ 3 times	Yes	No	Every 6 weeks	No	Yes	No	Nulliparous	Dhamar	No		No		2	0	0	1	No		34	Third trimester	Second trimester/Third trimester	4	No	No	No	No	No	No	No	No	No	No	No	No	No	More than 8 weeks	Sometimes	Yes	Yes
125	26-30	>25	illiterate	high school or less	Urban	>55,000 YR	110- less than 165	Unemployed	No	> 3 times	No	No	Every 4 weeks or lless	No	No	Yes	Parous	Ibb	No		No		10	9	5		No		4	First trimester	First trimester	4	No	No	No	No	No	No	No	No	No	No	No	No	No	Every 4 weeks	No	No	Yes
126	26-30	>25	High school	high school or less	Urban	>55,000 YR	55-less than 110	Unemployed	Yes	≤ 3 times	No	No	Every 6 weeks	No	No	No	Nulliparous	Dhamar	No		No		1	0	0		No		36	Third trimester	Second trimester/Third trimester	4	No	No	No	No	No	No	No	No	No	No	No	No	No	More than 8 weeks	Yes	Yes	Yes
127	31-35	>25	Secondary	high school or less	Urban	>55,000 YR	55-less than 110	Unemployed	No	> 3 times	No	No	Every 4 weeks or lless	No	Yes	Yes	Parous	Dhamar	No		No		6	5	5		No		7	First trimester	First trimester	4	No	No	No	No	No	No	No	No	No	No	No	No	No	"Every two weeks	Yes	Yes	Yes
128	21-25	≤ 25	Primary	high school or less	Rural	≤ 55000 YR	<=55 thousand	Unemployed	No	> 3 times	Yes	No	Every 6 weeks	No	No	No	Parous	Dhamar	No		No		8	5	5	2	No		36	Third trimester	Second trimester/Third trimester	24	No	No	No	No	No	No	No	No	No	No	No	No	No	More than 8 weeks	No	No	Yes
129	21-25	≤ 25	Primary	high school or less	Urban	>55,000 YR	55-less than 110	Unemployed	No	> 3 times	Yes	No	Every 4 weeks or lless	No	Yes	Yes	Parous	Dhamar	No		No		4	2	2	2	No		12	First trimester	First trimester	6	No	No	No	No	No	No	No	No	No	No	No	No	No	Every 4 weeks	No	No	Yes
130	31-35	>25	Primary	high school or less	Urban	≤ 55000 YR	<=55 thousand	Unemployed	No	> 3 times	Yes	No	Every 4 weeks or lless	Yes	No	No	Parous	Dhamar	No		No		8	5	5	2	No		30	Third trimester	Second trimester/Third trimester	4	No	No	No	No	No	No	No	No	No	No	No	Yes	No	Every 4 weeks	No	No	Yes
131	>35	>25	High school	high school or less	Urban	≤ 55000 YR	<=55 thousand	Unemployed	No	> 3 times	Yes	No	Every 6 weeks	No	Yes	Yes	Parous	Dhamar	No		Yes	Yes	6	4	4	1	No		20	Second trimester	Second trimester/Third trimester	18	No	No	No	No	No	No	No	No	No	No	No	No	No	More than 8 weeks	Yes	Yes	Yes
132	>35	>25	Diploma or higher	Diploma or higher	Urban	>55,000 YR	55-less than 110	Employed	No	> 3 times	Yes	No	Every 4 weeks or lless	No	Yes	Yes	Parous	Dhamar	Yes	Yes	Yes	Yes	4	2	2	1	No		12	First trimester	First trimester	5	No	No	No	No	No	No	No	No	No	No	No	No	No	Every 4 weeks	Sometimes	Yes	Yes
133	18-20	≤ 25	Primary	high school or less	Urban	≤ 55000 YR	<=55 thousand	Unemployed	No	≤ 3 times	No	No	Every 4 weeks or lless	No	No	No	Nulliparous	Dhamar	No		No		1	0	0		No		8	First trimester	First trimester	8	No	No	No	No	No	No	No	No	No	No	No	No	No	Every 4 weeks	Yes	Yes	Yes
134	21-25	≤ 25	illiterate	high school or less	Rural	≤ 55000 YR	<=55 thousand	Employed	No	> 3 times	Yes	No	Every 6 weeks	No	Yes	Yes	Parous	Dhamar	No		No		14	7	5	> 2	No		8	First trimester	First trimester	8	No	No	No	No	No	No	No	No	No	No	No	No	No	More than 8 weeks	No	No	Yes
135	>35	>25	illiterate	high school or less	Urban	≤ 55000 YR	<=55 thousand	Unemployed	No	> 3 times	Yes	No	Every 6 weeks	Yes	Yes	No	Parous	Dhamar	No		No		12	3	3	> 2	No		12	First trimester	First trimester	12	No	No	Yes	No	No	No	No	No	No	No	No	Yes	No	More than 8 weeks	No	No	Yes
136	21-25	≤ 25	Primary	high school or less	Urban	≤ 55000 YR	<=55 thousand	Unemployed	No	≤ 3 times	No	No	Every 6 weeks	Yes	Yes	No	Parous	Dhamar	No		No		2	1	1		No		36	Third trimester	Second trimester/Third trimester	20	No	No	No	No	No	No	No	No	No	No	No	Yes	No	More than 8 weeks	No	No	Yes
137	21-25	≤ 25	Primary	high school or less	Urban	>55,000 YR	55-less than 110	Unemployed	No	> 3 times	Yes	No	Every 4 weeks or lless	No	Yes	Yes	Parous	Dhamar	No		No		4	2	2	1	No		30	Third trimester	Second trimester/Third trimester	2	No	No	No	No	No	No	No	No	No	No	No	No	No	Every 4 weeks	No	No	No
138	21-25	≤ 25	illiterate	high school or less	Urban	≤ 55000 YR	<=55 thousand	Unemployed	Yes	> 3 times	Yes	No	Every 4 weeks or lless	Yes	No	No	Parous	Dhamar	No		No		5	2	2	2	No		36	Third trimester	Second trimester/Third trimester	8	Yes	No	No	No	No	No	No	No	No	No	No	Yes	No	Every 4 weeks	No	No	Yes
139	18-20	≤ 25	Secondary	high school or less	Urban	≤ 55000 YR	<=55 thousand	Unemployed	No	≤ 3 times	Yes	No	Every 4 weeks or lless	No	Yes	Yes	Nulliparous	Dhamar	No		No		2	0	0	1	No		28	Third trimester	Second trimester/Third trimester	4	No	No	No	No	No	No	No	No	No	No	No	No	No	Every 4 weeks	No	No	Yes
140	18-20	≤ 25	High school	high school or less	Urban	≤ 55000 YR	<=55 thousand	Unemployed	No	> 3 times	Yes	No	Every 6 weeks	Yes	Yes	Yes	Parous	Dhamar	No		No		4	2	2	1	No		20	Second trimester	Second trimester/Third trimester	16	No	No	No	No	No	No	No	No	No	No	No	Yes	No	More than 8 weeks	No	No	Yes
141	26-30	>25	Primary	high school or less	Urban	≤ 55000 YR	<=55 thousand	Unemployed	No	> 3 times	No	No	Every 6 weeks	No	Yes	Yes	Parous	Dhamar	No		No		5	4	4		No		36	Third trimester	Second trimester/Third trimester	36	No	No	No	No	No	No	No	No	No	No	No	No	No	More than 8 weeks	No	No	No
142	18-20	≤ 25	High school	high school or less	Rural	≤ 55000 YR	<=55 thousand	Unemployed	Yes	≤ 3 times	No	No	Every 6 weeks	No	No	Yes	Parous	Dhamar	No		Yes	No	2	1	1		No		24	Second trimester	Second trimester/Third trimester	24	No	No	No	No	No	No	No	No	No	No	No	No	No	More than 8 weeks	No	No	No
143	21-25	≤ 25	Secondary	high school or less	Urban	≤ 55000 YR	<=55 thousand	Unemployed	No	≤ 3 times	No	No	Every 4 weeks or lless	No	Yes	Yes	Parous	Dhamar	No		No		2	1	1		No		36	Third trimester	Second trimester/Third trimester	20	No	No	No	No	No	No	No	No	No	No	No	No	No	Every 4 weeks	Yes	Yes	Yes
144	21-25	≤ 25	Secondary	high school or less	Urban	≤ 55000 YR	<=55 thousand	Unemployed	No	> 3 times	No	No	Every 6 weeks	No	Yes	Yes	Parous	Dhamar	No		Yes	No	5	4	4		No		20	Second trimester	Second trimester/Third trimester	20	No	No	No	No	No	No	No	No	No	No	No	No	No	More than 8 weeks	No	No	Yes
145	26-30	>25	Primary	high school or less	Urban	≤ 55000 YR	<=55 thousand	Unemployed	No	> 3 times	No	No	Every 6 weeks	No	Yes	Yes	Parous	Dhamar	No		Yes	No	5	4	4		No		36	Third trimester	Second trimester/Third trimester	16	No	No	No	No	No	No	No	No	No	No	No	No	No	More than 8 weeks	No	No	Yes
146	26-30	>25	High school	high school or less	Urban	≤ 55000 YR	<=55 thousand	Unemployed	No	> 3 times	No	No	Every 4 weeks or lless	No	Yes	No	Parous	Dhamar	Yes	Yes	Yes	Yes	6	5	5		No		4	First trimester	First trimester	2	No	No	No	No	No	No	No	No	No	No	No	No	No	Every 4 weeks	No	No	Yes
147	>35	>25	High school	high school or less	Rural	≤ 55000 YR	<=55 thousand	Unemployed	No	> 3 times	Yes	No	Every 6 weeks	No	Yes	Yes	Parous	Dhamar	No		No		11	7	5	> 2	No		36	Third trimester	Second trimester/Third trimester	8	No	No	No	No	No	No	No	No	No	No	No	No	No	More than 8 weeks	No	No	Yes
148	31-35	>25	illiterate	high school or less	Rural	>55,000 YR	55-less than 110	Unemployed	No	> 3 times	Yes	No	Every 6 weeks	Yes	No	Yes	Parous	Ibb	No		Yes	No	10	7	5	2	No		14	Second trimester	Second trimester/Third trimester	7	No	No	Yes	No	No	No	No	No	No	No	No	Yes	No	Every 6 weeks	No	No	Yes
149	26-30	>25	Diploma or higher	Diploma or higher	Urban	>55,000 YR	55-less than 110	Employed	No	≤ 3 times	No	No	Every 4 weeks or lless	No	Yes	Yes	Parous	Dhamar	No		No		2	1	1		No		32	Third trimester	Second trimester/Third trimester	4	No	No	No	No	No	No	No	No	No	No	No	No	No	Every 4 weeks	Yes	Yes	Yes
150	21-25	≤ 25	Primary	high school or less	Urban	>55,000 YR	55-less than 110	Unemployed	No	> 3 times	Yes	Yes	Every 6 weeks	No	Yes	Yes	Parous	Dhamar	No		No		4	2	2	1	No		36	Third trimester	Second trimester/Third trimester	4	No	No	No	No	No	No	No	No	No	No	No	No	No	Every 6 weeks	No	No	Yes
151	26-30	>25	Diploma or higher	Diploma or higher	Urban	≤ 55000 YR	<=55 thousand	Employed	No	> 3 times	Yes	Yes	Every 6 weeks	No	Yes	Yes	Parous	Dhamar	No		Yes	Yes	4	2	2	1	No		32	Third trimester	Second trimester/Third trimester	2	No	No	No	No	No	No	No	No	No	No	No	No	No	Every 6 weeks	Sometimes	Yes	Yes
152	26-30	>25	Secondary	high school or less	Urban	≤ 55000 YR	<=55 thousand	Unemployed	No	> 3 times	No	No	Every 6 weeks	No	Yes	Yes	Parous	Dhamar	No		No		4	3	3		No		16	Second trimester	Second trimester/Third trimester	16	No	No	No	No	No	No	No	No	No	No	No	No	No	More than 8 weeks	Yes	Yes	Yes
153	26-30	>25	Diploma or higher	Diploma or higher	Urban	≤ 55000 YR	<=55 thousand	Unemployed	No	> 3 times	Yes	No	Every 6 weeks	Yes	Yes	Yes	Parous	Dhamar	No		No		4	1	1	2	No		4	First trimester	First trimester	4	No	No	Yes	No	No	No	No	No	No	No	No	No	Yes	More than 8 weeks	Yes	Yes	Yes
154	31-35	>25	Diploma or higher	Diploma or higher	Urban	>55,000 YR	55-less than 110	Unemployed	No	> 3 times	No	No	Every 4 weeks or lless	No	Yes	Yes	Parous	Dhamar	No		No		4	3	3		No		16	Second trimester	Second trimester/Third trimester	4	No	No	No	No	No	No	No	No	No	No	No	No	No	Every 4 weeks	Yes	Yes	Yes
155	21-25	≤ 25	Primary	high school or less	Urban	≤ 55000 YR	<=55 thousand	Unemployed	No	> 3 times	Yes	No	Every 6 weeks	Yes	Yes	Yes	Parous	Dhamar	No		Yes	Yes	7	4	4	2	No		28	Third trimester	Second trimester/Third trimester	12	No	No	Yes	No	Yes	No	No	No	No	No	No	No	Yes	Every 8 weeks	Sometimes	Yes	Yes
156	26-30	>25	High school	high school or less	Urban	≤ 55000 YR	<=55 thousand	Unemployed	No	≤ 3 times	No	No	Every 6 weeks	No	Yes	Yes	Parous	Dhamar	No		No		2	1	1		No		16	Second trimester	Second trimester/Third trimester	8	No	No	No	No	No	No	No	No	No	No	No	No	No	Every 8 weeks	Sometimes	Yes	Yes
157	18-20	≤ 25	illiterate	high school or less	Rural	≤ 55000 YR	<=55 thousand	Unemployed	No	≤ 3 times	No	No	Every 4 weeks or lless	No	No	No	Nulliparous	Dhamar	No		No	No	1	0	0		No		32	Third trimester	Second trimester/Third trimester	4	No	No	No	No	No	No	No	No	No	No	No	No	No	Every 4 weeks	No	No	No
158	26-30	>25	illiterate	high school or less	Rural	≤ 55000 YR	<=55 thousand	Unemployed	No	≤ 3 times	No	Yes	Every 6 weeks	Yes	No	No	Parous	Dhamar	No		Yes	No	3	2	2		No		32	Third trimester	Second trimester/Third trimester	8	No	No	Yes	No	Yes	No	No	No	No	No	No	Yes	No	More than 8 weeks	No	No	Yes
159	21-25	≤ 25	Primary	high school or less	Urban	>55,000 YR	110- less than 165	Unemployed	No	≤ 3 times	No	No	Every 6 weeks	No	No	No	Parous	Dhamar	No		Yes	No	2	1	1		No		34	Third trimester	Second trimester/Third trimester	12	No	No	No	No	No	No	No	No	No	No	No	No	No	More than 8 weeks	Yes	Yes	Yes
160	26-30	>25	Diploma or higher	Diploma or higher	Urban	>55,000 YR	55-less than 110	Unemployed	Yes	≤ 3 times	No	No	Every 4 weeks or lless	No	Yes	No	Nulliparous	Dhamar	No		No		1	0	0		No		16	Second trimester	Second trimester/Third trimester	8	No	No	No	No	No	No	No	No	No	No	No	No	No	Every 4 weeks	Yes	Yes	Yes
161	31-35	>25	illiterate	high school or less	Urban	≤ 55000 YR	<=55 thousand	Unemployed	No	> 3 times	Yes	No	Every 6 weeks	No	Yes	Yes	Parous	Dhamar	Yes	No	No		9	6	5	2	No		35	Third trimester	Second trimester/Third trimester	5	No	No	No	No	No	No	No	No	No	No	No	No	No	Every 6 weeks	No	No	Yes
162	21-25	≤ 25	Primary	high school or less	Urban	≤ 55000 YR	<=55 thousand	Unemployed	No	≤ 3 times	Yes	No	Every 6 weeks	No	Yes	No	Nulliparous	Dhamar	No		Yes	No	2	0	0	1	No		20	Second trimester	Second trimester/Third trimester	2	No	No	No	No	No	No	No	No	No	No	No	No	No	More than 8 weeks	Yes	Yes	Yes
163	26-30	>25	Primary	high school or less	Rural	≤ 55000 YR	<=55 thousand	Unemployed	No	> 3 times	No	Yes	Every 6 weeks	Yes	Yes	No	Parous	Dhamar	No		Yes	No	6	5	5		No		16	Second trimester	Second trimester/Third trimester	16	No	No	Yes	No	No	No	No	No	No	No	No	No	No	More than 8 weeks	No	No	Yes
164	21-25	≤ 25	High school	high school or less	Urban	≤ 55000 YR	<=55 thousand	Unemployed	No	≤ 3 times	Yes	No	Every 4 weeks or lless	No	Yes	Yes	Parous	Ibb	Yes	No	Yes	Yes	3	1	1	1	No		20	Second trimester	Second trimester/Third trimester	1	No	No	No	No	No	No	No	No	No	No	No	No	No	Every 4 weeks	Yes	Yes	Yes
165	18-20	≤ 25	Primary	high school or less	Rural	≤ 55000 YR	<=55 thousand	Unemployed	No	≤ 3 times	No	No	Every 6 weeks	No	Yes	Yes	Parous	Dhamar	No		Yes	No	2	1	1		No		28	Third trimester	Second trimester/Third trimester	7	No	No	No	No	No	No	No	No	No	No	No	No	No	More than 8 weeks	No	No	Yes
166	26-30	>25	illiterate	high school or less	Rural	≤ 55000 YR	<=55 thousand	Unemployed	No	> 3 times	No	No	Every 6 weeks	No	Yes	Yes	Parous	Dhamar	No		No		5	4	4		No		32	Third trimester	Second trimester/Third trimester	20	No	No	No	No	No	No	No	No	No	No	No	No	No	More than 8 weeks	No	No	Yes
167	26-30	>25	illiterate	high school or less	Rural	≤ 55000 YR	<=55 thousand	Unemployed	No	> 3 times	Yes	Yes	Every 6 weeks	No	Yes	Yes	Parous	Dhamar	No		Yes	No	6	4	4	1	No		36	Third trimester	Second trimester/Third trimester	8	No	No	No	No	No	No	No	No	No	No	No	No	No	Every 8 weeks	Yes	Yes	Yes
168	21-25	≤ 25	Primary	high school or less	Urban	≤ 55000 YR	<=55 thousand	Unemployed	No	≤ 3 times	Yes	No	Every 4 weeks or lless	No	Yes	No	Parous	Dhamar	No		No		3	1	1	1	No		12	First trimester	First trimester	6	No	No	No	No	No	No	No	No	No	No	No	No	No	Every 4 weeks	Yes	Yes	Yes
169	18-20	≤ 25	Primary	high school or less	Rural	≤ 55000 YR	<=55 thousand	Unemployed	No	≤ 3 times	No	No	Every 4 weeks or lless	No	Yes	No	Nulliparous	Dhamar	No		Yes	No	1	0	0		No		32	Third trimester	Second trimester/Third trimester	20	No	No	No	No	No	No	No	No	No	No	No	No	No	Every 4 weeks	Sometimes	Yes	Yes
170	26-30	>25	illiterate	high school or less	Rural	≤ 55000 YR	<=55 thousand	Unemployed	No	> 3 times	Yes	No	Every 6 weeks	No	No	Yes	Parous	Dhamar	No		Yes	No	7	3	3	> 2	No		24	Second trimester	Second trimester/Third trimester	4	No	No	No	No	No	No	No	No	No	No	No	No	No	Every 8 weeks	No	No	No
171	26-30	>25	illiterate	high school or less	Rural	≤ 55000 YR	<=55 thousand	Unemployed	No	> 3 times	No	No	Every 6 weeks	No	Yes	No	Parous	Sana'a	No		Yes	Yes	4	3	3		No		20	Second trimester	Second trimester/Third trimester	20	No	No	No	No	No	No	No	No	No	No	No	No	No	More than 8 weeks	No	No	No
172	21-25	≤ 25	High school	high school or less	Urban	≤ 55000 YR	<=55 thousand	Unemployed	No	≤ 3 times	No	No	Every 4 weeks or lless	No	Yes	Yes	Parous	Dhamar	Yes		Yes	Yes	2	1	1		No		8	First trimester	First trimester	4	No	No	No	No	No	No	No	No	No	No	No	No	No	"Every two weeks	Yes	Yes	Yes
173	26-30	>25	Diploma or higher	Diploma or higher	Urban	≤ 55000 YR	<=55 thousand	Unemployed	No	> 3 times	Yes	No	Every 4 weeks or lless	Yes	Yes	Yes	Parous	Dhamar	Yes	No	Yes	Yes	5	2	2	2	No		16	Second trimester	Second trimester/Third trimester	16	No	No	No	No	No	No	No	No	No	No	Yes	No	No	Every 4 weeks	Yes	Yes	Yes
174	21-25	≤ 25	Secondary	high school or less	Urban	≤ 55000 YR	<=55 thousand	Unemployed	No	≤ 3 times	No	Yes	Every 6 weeks	No	No	Yes	Parous	Dhamar	No		Yes	Yes	3	2	2		No		36	Third trimester	Second trimester/Third trimester	16	No	No	No	No	No	No	No	No	No	No	No	No	No	Every 6 weeks	Sometimes	Yes	Yes
175	18-20	≤ 25	High school	high school or less	Urban	>55,000 YR	55-less than 110	Unemployed	No	≤ 3 times	No	No	Every 6 weeks	No	No	No	Nulliparous	Dhamar	No		Yes	No	1	0	0		No		33	Third trimester	Second trimester/Third trimester	8	No	No	No	No	No	No	No	No	No	No	No	No	No	Every 8 weeks	No	No	Yes
176	26-30	>25	Diploma or higher	Diploma or higher	Rural	≤ 55000 YR	<=55 thousand	Unemployed	No	≤ 3 times	No	No	Every 4 weeks or lless	No	Yes	Yes	Parous	Al Bayda	No		Yes	No	2	1	1		No		32	Third trimester	Second trimester/Third trimester	4	No	No	No	No	No	No	No	No	No	No	No	No	No	Every 4 weeks	No	No	Yes
177	31-35	>25	Primary	high school or less	Rural	≤ 55000 YR	<=55 thousand	Unemployed	No	> 3 times	No	No	Every 6 weeks	No	Yes	No	Parous	Dhamar	No		No		6	5	5		No		36	Third trimester	Second trimester/Third trimester	4	No	No	No	No	No	No	No	No	No	No	No	No	No	More than 8 weeks	No	No	Yes
178	26-30	>25	Secondary	high school or less	Rural	≤ 55000 YR	<=55 thousand	Unemployed	No	> 3 times	Yes	No	Every 6 weeks	Yes	No	No	Parous	Dhamar	No		Yes	No	5	2	2	2	No		4	First trimester	First trimester	4	No	No	Yes	No	No	No	No	No	No	No	No	No	No	More than 8 weeks	Yes	Yes	Yes
179	18-20	≤ 25	Primary	high school or less	Urban	≤ 55000 YR	<=55 thousand	Unemployed	No	≤ 3 times	No	No	Every 4 weeks or lless	No	Yes	No	Nulliparous	Dhamar	No		No		1	0	0		No		20	Second trimester	Second trimester/Third trimester	4	No	No	No	No	No	No	No	No	No	No	No	No	No	Every 4 weeks	No	No	Yes
180	21-25	≤ 25	Secondary	high school or less	Urban	≤ 55000 YR	<=55 thousand	Unemployed	No	≤ 3 times	No	No	Every 6 weeks	No	No	Yes	Parous	Dhamar	No		No		2	1	1		No		32	Third trimester	Second trimester/Third trimester	4	No	No	No	No	No	No	No	No	No	No	No	No	No	Every 8 weeks	No	No	Yes
181	18-20	≤ 25	Primary	high school or less	Rural	≤ 55000 YR	<=55 thousand	Unemployed	Yes	≤ 3 times	Yes	Yes	Every 4 weeks or lless	No	No	Yes	Nulliparous	Dhamar	No		Yes	Yes	2	0	0	1	No		20	Second trimester	Second trimester/Third trimester	4	No	No	No	No	No	No	No	No	No	No	No	No	No	Every 4 weeks	No	No	No
182	18-20	≤ 25	Secondary	high school or less	Urban	≤ 55000 YR	<=55 thousand	Unemployed	No	≤ 3 times	No	No	Every 6 weeks	No	Yes	No	Nulliparous	Dhamar	No		No		1	0	0		No		20	Second trimester	Second trimester/Third trimester	20	No	No	No	No	No	No	No	No	No	No	No	No	No	More than 8 weeks	Yes	Yes	Yes
183	21-25	≤ 25	High school	high school or less	Urban	≤ 55000 YR	<=55 thousand	Unemployed	No	≤ 3 times	No	No	Every 4 weeks or lless	No	Yes	No	Nulliparous	Dhamar	No		Yes	No	1	0	0		No		35	Third trimester	Second trimester/Third trimester	4	No	No	No	No	No	No	No	No	No	No	No	No	No	"Every two weeks	Yes	Yes	Yes
184	21-25	≤ 25	Primary	high school or less	Urban	≤ 55000 YR	<=55 thousand	Unemployed	No	≤ 3 times	No	Yes	Every 6 weeks	No	Yes	Yes	Parous	Dhamar	No		Yes	Yes	3	2	2		No		32	Third trimester	Second trimester/Third trimester	12	No	No	Yes	No	No	No	No	No	No	No	No	No	No	Every 6 weeks	Yes	Yes	Yes
185	26-30	>25	illiterate	high school or less	Rural	≤ 55000 YR	<=55 thousand	Unemployed	No	> 3 times	No	No	Every 6 weeks	No	No	No	Parous	Dhamar	No		No		5	4	4		No		36	Third trimester	Second trimester/Third trimester	8	No	No	No	No	No	No	No	No	No	No	No	No	No	More than 8 weeks	Yes	Yes	Yes
186	26-30	>25	High school	high school or less	Urban	≤ 55000 YR	<=55 thousand	Unemployed	No	≤ 3 times	No	Yes	Every 6 weeks	No	Yes	Yes	Parous	Dhamar	No		No		2	1	1		No		35	Third trimester	Second trimester/Third trimester	4	No	No	No	No	No	No	No	No	No	No	No	No	No	Every 6 weeks	Sometimes	Yes	Yes
187	21-25	≤ 25	Secondary	high school or less	Rural	≤ 55000 YR	<=55 thousand	Unemployed	No	≤ 3 times	Yes	Yes	Every 6 weeks	No	No	No	Parous	Dhamar	No		Yes	No	3	2	2	2	No		8	First trimester	First trimester	8	No	No	No	No	No	No	No	No	No	No	No	No	No	More than 8 weeks	Yes	Yes	Yes
188	26-30	>25	illiterate	high school or less	Rural	≤ 55000 YR	<=55 thousand	Unemployed	No	> 3 times	Yes	No	Every 4 weeks or lless	Yes	No	No	Parous	Dhamar	No		No		4	2	2	1	No		6	First trimester	First trimester	4	No	No	No	No	No	No	No	No	No	No	No	No	Yes	"Every two weeks	Yes	Yes	Yes
189	18-20	≤ 25	Primary	high school or less	Urban	≤ 55000 YR	<=55 thousand	Unemployed	No	≤ 3 times	No	No	Every 4 weeks or lless	Yes	No	Yes	Parous	Dhamar	No		No		3	2	2		Yes	1	28	Third trimester	Second trimester/Third trimester	4	No	No	No	No	No	No	No	No	No	No	No	Yes	No	Every 4 weeks	No	No	Yes
190	31-35	>25	Primary	high school or less	Urban	≤ 55000 YR	<=55 thousand	Unemployed	Yes	> 3 times	No	No	Every 4 weeks or lless	No	No	Yes	Parous	Dhamar	No		No		4	3	3		No		32	Third trimester	Second trimester/Third trimester	4	No	No	No	No	No	No	No	No	No	No	No	No	No	Every 4 weeks	Yes	Yes	Yes
191	26-30	>25	Secondary	high school or less	Urban	≤ 55000 YR	<=55 thousand	Unemployed	No	> 3 times	No	No	Every 6 weeks	Yes	No	No	Parous	Dhamar	No		Yes	Yes	5	4	4		No		32	Third trimester	Second trimester/Third trimester	8	No	No	No	No	No	No	No	No	No	No	No	Yes	No	Every 8 weeks	No	No	Yes
192	>35	>25	illiterate	high school or less	Rural	≤ 55000 YR	<=55 thousand	Unemployed	No	> 3 times	No	No	Every 6 weeks	No	Yes	No	Parous	Dhamar	No		Yes	Yes	9	8	5		No		36	Third trimester	Second trimester/Third trimester	16	No	No	No	No	No	No	No	No	No	No	No	No	No	More than 8 weeks	No	No	Yes
193	21-25	≤ 25	illiterate	high school or less	Rural	≤ 55000 YR	<=55 thousand	Unemployed	No	> 3 times	No	No	Every 6 weeks	Yes	Yes	No	Parous	Dhamar	No		No		5	4	4		No		18	Second trimester	Second trimester/Third trimester	18	No	No	No	No	No	No	No	No	No	No	No	Yes	No	More than 8 weeks	No	No	Yes
194	26-30	>25	High school	high school or less	Urban	>55,000 YR	165- less than 220	Unemployed	No	≤ 3 times	No	No	Every 6 weeks	Yes	Yes	No	Parous	Dhamar	No		No		2	1	1		No		7	First trimester	First trimester	8	No	No	No	No	No	No	No	No	No	No	No	Yes	No	More than 8 weeks	Yes	Yes	Yes
195	18-20	≤ 25	Primary	high school or less	Rural	>55,000 YR	Higher than 220	Unemployed	No	≤ 3 times	No	No	Every 4 weeks or lless	Yes	Yes	No	Nulliparous	Dhamar	Yes	No	Yes	No	1	0	0		No		36	Third trimester	Second trimester/Third trimester	12	No	No	No	No	No	No	No	No	No	No	No	Yes	No	Every 4 weeks	Yes	Yes	Yes
196	21-25	≤ 25	Primary	high school or less	Urban	≤ 55000 YR	<=55 thousand	Unemployed	No	≤ 3 times	No	No	Every 6 weeks	No	No	Yes	Parous	Dhamar	Yes	No	Yes	Yes	2	1	1		No		28	Third trimester	Second trimester/Third trimester	8	No	No	No	No	No	No	No	No	No	No	No	No	No	Every 6 weeks	No	No	Yes
197	21-25	≤ 25	High school	high school or less	Urban	≤ 55000 YR	<=55 thousand	Unemployed	Yes	> 3 times	Yes	Yes	Every 6 weeks	No	Yes	Yes	Parous	Dhamar	No		No		5	3	3	1	No		35	Third trimester	Second trimester/Third trimester	35	No	No	No	No	No	No	No	No	No	No	No	No	No	More than 8 weeks	Yes	Yes	Yes
198	18-20	≤ 25	Primary	high school or less	Urban	≤ 55000 YR	<=55 thousand	Unemployed	Yes	≤ 3 times	Yes	No	Every 4 weeks or lless	Yes	No	No	Nulliparous	Dhamar	No		Yes	Yes	2	0	0	1	No		36	Third trimester	Second trimester/Third trimester	20	No	No	No	No	No	No	No	No	No	No	No	Yes	No	Every 4 weeks	Yes	No	Yes
199	18-20	≤ 25	Primary	high school or less	Urban	≤ 55000 YR	<=55 thousand	Unemployed	No	≤ 3 times	Yes	Yes	Every 4 weeks or lless	No	Yes	No	Nulliparous	Dhamar	Yes	No	Yes	No	2	0	0	1	No		34	Third trimester	Second trimester/Third trimester	20	No	No	No	No	No	No	No	No	No	No	No	No	No	Every 4 weeks	No	No	Yes
200	21-25	≤ 25	Primary	high school or less	Urban	≤ 55000 YR	<=55 thousand	Employed	No	≤ 3 times	Yes	No	Every 6 weeks	No	No	Yes	Parous	Dhamar	Yes	No	Yes	No	3	1	1	1	No		37	Third trimester	Second trimester/Third trimester	16	No	No	No	No	No	No	No	No	No	No	No	No	No	More than 8 weeks	No	No	Yes
201	26-30	>25	illiterate	high school or less	Rural	≤ 55000 YR	<=55 thousand	Unemployed	No	> 3 times	Yes	No	Every 6 weeks	No	Yes	No	Parous	Dhamar	No		Yes	No	4	2	2	1	Yes	1	33	Third trimester	Second trimester/Third trimester	8	No	No	No	No	No	No	No	No	No	No	No	No	No	Every 8 weeks	No	No	Yes
202	>35	>25	illiterate	high school or less	Urban	≤ 55000 YR	<=55 thousand	Unemployed	No	> 3 times	No	No	Every 6 weeks	No	No	No	Parous	Dhamar	No		Yes	Yes	10	9	5		No		36	Third trimester	Second trimester/Third trimester	32	No	No	No	No	No	No	No	No	No	No	No	No	No	Every 8 weeks	No	No	Yes
203	18-20	≤ 25	Primary	high school or less	Rural	≤ 55000 YR	<=55 thousand	Unemployed	No	≤ 3 times	Yes	No	Every 6 weeks	No	Yes	No	Nulliparous	Dhamar	No		Yes	No	2	0	0	1	No		20	Second trimester	Second trimester/Third trimester	20	No	No	No	No	No	No	No	No	No	No	No	No	No	More than 8 weeks	No	No	Yes
204	21-25	≤ 25	Primary	high school or less	Urban	≤ 55000 YR	<=55 thousand	Unemployed	No	≤ 3 times	No	No	Every 6 weeks	No	No	Yes	Parous	Dhamar	Yes	No	Yes	No	2	1	1		No		20	Second trimester	Second trimester/Third trimester	20	No	No	No	No	No	No	No	No	No	No	No	No	No	More than 8 weeks	No	No	Yes
205	21-25	≤ 25	High school	high school or less	Urban	≤ 55000 YR	<=55 thousand	Unemployed	No	≤ 3 times	No	No	Every 6 weeks	No	Yes	Yes	Parous	Dhamar	Yes	No	Yes	No	2	1	1		No		32	Third trimester	Second trimester/Third trimester	8	No	No	No	No	No	No	No	No	No	No	No	No	No	More than 8 weeks	No	No	Yes
206	26-30	>25	Primary	high school or less	Urban	≤ 55000 YR	<=55 thousand	Unemployed	No	> 3 times	Yes	No	Every 6 weeks	No	No	No	Parous	Dhamar	No		Yes	Yes	7	4	4	2	No		28	Third trimester	Second trimester/Third trimester	16	No	No	No	No	No	No	No	No	No	No	No	No	No	More than 8 weeks	No	No	Yes
207	18-20	≤ 25	Primary	high school or less	Urban	≤ 55000 YR	<=55 thousand	Unemployed	No	≤ 3 times	No	No	Every 6 weeks	No	Yes	No	Nulliparous	Dhamar	No		Yes	Yes	1	0	0		No		20	Second trimester	Second trimester/Third trimester	4	No	No	No	No	No	No	No	No	No	No	No	No	No	Every 6 weeks	Yes	Yes	Yes
208	21-25	≤ 25	Diploma or higher	Diploma or higher	Urban	>55,000 YR	55-less than 110	Unemployed	No	≤ 3 times	No	No	Every 4 weeks or lless	No	Yes	No	Nulliparous	Dhamar	No		Yes	No	1	0	0		No		20	Second trimester	Second trimester/Third trimester	12	No	No	No	No	No	No	No	No	No	No	No	No	No	Every 4 weeks	Yes	Yes	Yes
209	21-25	≤ 25	High school	high school or less	Urban	>55,000 YR	55-less than 110	Unemployed	No	≤ 3 times	No	No	Every 4 weeks or lless	No	Yes	No	Parous	Dhamar	No		No		2	1	1		No		18	Second trimester	Second trimester/Third trimester	7	No	No	No	No	No	No	No	No	No	No	No	No	No	Every 4 weeks	Sometimes	No	Yes
210	21-25	≤ 25	Primary	high school or less	Urban	≤ 55000 YR	<=55 thousand	Unemployed	No	≤ 3 times	No	No	Every 4 weeks or lless	No	No	Yes	Parous	Dhamar	No		No		3	2	2		No		28	Third trimester	Second trimester/Third trimester	6	No	No	No	No	No	No	No	No	No	No	No	No	No	Every 4 weeks	Yes	Yes	Yes
211	21-25	≤ 25	Secondary	high school or less	Urban	≤ 55000 YR	<=55 thousand	Unemployed	No	≤ 3 times	No	No	Every 4 weeks or lless	Yes	No	Yes	Parous	Dhamar	Yes	Yes	Yes	Yes	3	2	2		No		20	Second trimester	Second trimester/Third trimester	20	No	No	Yes	No	No	No	No	No	No	No	No	Yes	Yes	Every 4 weeks	No	No	Yes
212	21-25	≤ 25	High school	high school or less	Urban	≤ 55000 YR	<=55 thousand	Unemployed	No	≤ 3 times	Yes	No	Every 4 weeks or lless	No	No	Yes	Parous	Dhamar	No		No		3	1	1	1	No		4	First trimester	First trimester	2	No	No	No	No	No	No	No	No	No	No	No	No	No	Every 4 weeks	No	No	Yes
213	26-30	>25	illiterate	high school or less	Rural	≤ 55000 YR	<=55 thousand	Unemployed	No	> 3 times	Yes	Yes	Every 4 weeks or lless	Yes	Yes	Yes	Parous	Dhamar	No		No		8	4	4	> 2	Yes	2	8	First trimester	First trimester	3	No	No	Yes	No	No	No	No	No	No	No	Yes	No	Yes	Every 4 weeks	Yes	Yes	Yes
214	21-25	≤ 25	Primary	high school or less	Rural	≤ 55000 YR	<=55 thousand	Unemployed	No	≤ 3 times	No	No	Every 6 weeks	No	Yes	No	Parous	Dhamar	No		Yes	No	2	1	1		No		32	Third trimester	Second trimester/Third trimester	20	No	No	No	No	No	No	No	No	No	No	No	No	No	More than 8 weeks	No	No	Yes
215	21-25	≤ 25	Primary	high school or less	Rural	≤ 55000 YR	<=55 thousand	Unemployed	No	≤ 3 times	No	No	Every 4 weeks or lless	No	No	No	Nulliparous	Dhamar	No		No		1	0	0		No		8	First trimester	First trimester	2	No	No	No	No	No	No	No	No	No	No	No	No	No	Every 4 weeks	Yes	Yes	Yes
216	18-20	≤ 25	High school	high school or less	Rural	≤ 55000 YR	<=55 thousand	Unemployed	No	≤ 3 times	No	No	Every 6 weeks	No	No	No	Parous	Dhamar	No		No		3	2	2		No		30	Third trimester	Second trimester/Third trimester	8	No	No	No	No	No	No	No	No	No	No	No	No	No	Every 6 weeks	No	No	Yes
217	18-20	≤ 25	Primary	high school or less	Rural	≤ 55000 YR	<=55 thousand	Unemployed	No	≤ 3 times	No	No	Every 4 weeks or lless	No	Yes	No	Nulliparous	Dhamar	No		No		1	0	0		No		36	Third trimester	Second trimester/Third trimester	16	No	No	No	No	No	No	No	No	No	No	No	No	No	Every 4 weeks	No	No	Yes
218	26-30	>25	Diploma or higher	Diploma or higher	Urban	>55,000 YR	165- less than 220	Employed	Yes	> 3 times	Yes	No	Every 4 weeks or lless	No	Yes	Yes	Parous	Dhamar	Yes	Yes	Yes	No	8	4	4	> 2	No		36	Third trimester	Second trimester/Third trimester	8	No	No	No	No	No	No	No	No	No	No	No	No	No	Every 4 weeks	Yes	Yes	Yes
219	26-30	>25	illiterate	high school or less	Urban	≤ 55000 YR	<=55 thousand	Unemployed	No	> 3 times	No	No	Every 6 weeks	No	Yes	Yes	Parous	Dhamar	Yes	No	Yes	No	6	5	5		No		28	Third trimester	Second trimester/Third trimester	7	No	No	No	No	No	No	No	No	No	No	No	No	No	Every 8 weeks	No	No	Yes
220	21-25	≤ 25	High school	high school or less	Rural	≤ 55000 YR	<=55 thousand	Unemployed	No	≤ 3 times	No	No	Every 6 weeks	No	Yes	No	Nulliparous	Dhamar	No		No		1	0	0		No		34	Third trimester	Second trimester/Third trimester	8	No	No	No	No	No	No	No	No	No	No	No	No	No	Every 8 weeks	Yes	Yes	Yes
221	21-25	≤ 25	High school	high school or less	Urban	≤ 55000 YR	<=55 thousand	Unemployed	Yes	≤ 3 times	No	No	Every 4 weeks or lless	No	Yes	Yes	Parous	Dhamar	No		Yes	No	2	1	1		No		36	Third trimester	Second trimester/Third trimester	8	No	No	No	No	No	No	No	No	No	No	No	No	No	Every 4 weeks	Yes	Yes	Yes
222	26-30	>25	Primary	high school or less	Rural	>55,000 YR	55-less than 110	Unemployed	No	≤ 3 times	Yes	No	Every 4 weeks or lless	No	Yes	Yes	Parous	Dhamar	No		Yes	No	3	1	1	1	No		20	Second trimester	Second trimester/Third trimester	4	No	No	No	No	No	No	No	No	No	No	No	No	No	Every 4 weeks	Yes	Yes	Yes
223	21-25	≤ 25	Primary	high school or less	Rural	≤ 55000 YR	<=55 thousand	Unemployed	No	> 3 times	No	No	Every 6 weeks	No	No	No	Parous	Dhamar	No		No		4	3	3		No		17	Second trimester	Second trimester/Third trimester	17	No	No	No	No	No	No	No	No	No	No	No	No	No	More than 8 weeks	No	No	Yes
224	18-20	≤ 25	Primary	high school or less	Urban	≤ 55000 YR	<=55 thousand	Unemployed	No	≤ 3 times	No	No	Every 6 weeks	Yes	Yes	Yes	Parous	Dhamar	No		Yes	Yes	2	1	1		No		32	Third trimester	Second trimester/Third trimester	12	No	No	No	No	No	No	No	No	No	No	No	Yes	No	More than 8 weeks	Yes	Yes	Yes
225	21-25	≤ 25	illiterate	high school or less	Rural	≤ 55000 YR	<=55 thousand	Unemployed	No	≤ 3 times	No	No	Every 4 weeks or lless	No	No	No	Parous	Dhamar	No		No		2	1	1		No		28	Third trimester	Second trimester/Third trimester	20	No	No	No	No	No	No	No	No	No	No	No	No	No	Every 4 weeks	Yes	No	Yes
226	21-25	≤ 25	Primary	high school or less	Rural	≤ 55000 YR	<=55 thousand	Unemployed	No	≤ 3 times	No	No	Every 6 weeks	No	No	No	Parous	Dhamar	No		No		3	2	2		No		16	Second trimester	Second trimester/Third trimester	13	No	No	No	No	No	No	No	No	No	No	No	No	No	More than 8 weeks	Yes	Yes	Yes
227	26-30	>25	Primary	high school or less	Urban	≤ 55000 YR	<=55 thousand	Unemployed	No	> 3 times	Yes	No	Every 6 weeks	No	Yes	No	Parous	Dhamar	No		No		12	9	5	2	No		16	Second trimester	Second trimester/Third trimester	8	No	No	No	No	No	No	No	No	No	No	No	No	No	More than 8 weeks	Yes	Yes	Yes
228	21-25	≤ 25	High school	high school or less	Urban	≤ 55000 YR	<=55 thousand	Unemployed	Yes	> 3 times	Yes	No	Every 4 weeks or lless	No	No	Yes	Parous	Dhamar	No		No		5	2	2	2	No		36	Third trimester	Second trimester/Third trimester	4	No	No	No	No	No	No	No	No	No	No	No	No	No	Every 4 weeks	Yes	Yes	Yes
229	18-20	≤ 25	Primary	high school or less	Urban	≤ 55000 YR	<=55 thousand	Unemployed	No	≤ 3 times	No	No	Every 4 weeks or lless	Yes	Yes	Yes	Parous	Dhamar	No		No		3	2	2		No		12	First trimester	First trimester	6	No	No	Yes	No	Yes	No	No	No	No	No	No	No	No	Every 4 weeks	Yes	Yes	Yes
230	21-25	≤ 25	illiterate	high school or less	Rural	≤ 55000 YR	<=55 thousand	Unemployed	No	> 3 times	Yes	No	Every 4 weeks or lless	Yes	No	No	Parous	Dhamar	No		No		6	4	4	1	No		15	Second trimester	Second trimester/Third trimester	8	No	No	No	No	No	No	No	No	No	No	No	Yes	No	Every 4 weeks	No	No	No
231	26-30	>25	illiterate	high school or less	Urban	≤ 55000 YR	<=55 thousand	Unemployed	No	≤ 3 times	No	No	Every 6 weeks	Yes	Yes	No	Parous	Dhamar	No		Yes	Yes	3	2	2		No		36	Third trimester	Second trimester/Third trimester	6	No	No	No	No	No	No	No	No	No	No	No	Yes	No	Every 6 weeks	No	No	No
232	21-25	≤ 25	Secondary	high school or less	Rural	≤ 55000 YR	<=55 thousand	Unemployed	No	> 3 times	Yes	No	Every 6 weeks	No	No	No	Parous	Al Bayda	No		No		4	2	2	1	No		8	First trimester	First trimester	8	No	No	No	No	No	No	No	No	No	No	No	No	No	More than 8 weeks	Sometimes	No	Yes
233	21-25	≤ 25	illiterate	high school or less	Rural	≤ 55000 YR	<=55 thousand	Unemployed	No	≤ 3 times	No	No	Every 6 weeks	No	No	No	Nulliparous	Dhamar	Yes	Yes	Yes	No	1	0	0		No		8	First trimester	First trimester	1	No	No	No	No	No	No	No	No	No	No	No	No	No	More than 8 weeks	No	No	Yes
234	26-30	>25	illiterate	high school or less	Rural	≤ 55000 YR	<=55 thousand	Unemployed	No	≤ 3 times	No	No	Every 6 weeks	Yes	No	No	Parous	Dhamar	No		No		3	2	2		No		16	Second trimester	Second trimester/Third trimester	4	No	No	Yes	No	No	No	No	No	No	No	No	No	No	Every 6 weeks	No	No	Yes
235	26-30	>25	High school	high school or less	Urban	≤ 55000 YR	<=55 thousand	Unemployed	No	≤ 3 times	No	No	Every 6 weeks	No	Yes	No	Nulliparous	Dhamar	No		Yes	Yes	1	0	0		No		32	Third trimester	Second trimester/Third trimester	8	No	No	No	No	No	No	No	No	No	No	No	No	No	Every 6 weeks	No	No	Yes
236	26-30	>25	Diploma or higher	Diploma or higher	Urban	≤ 55000 YR	<=55 thousand	Unemployed	No	≤ 3 times	No	No	Every 4 weeks or lless	Yes	Yes	Yes	Parous	Sana'a	Yes	Yes	Yes	Yes	3	2	2		No		32	Third trimester	Second trimester/Third trimester	4	No	No	No	No	No	No	No	No	No	No	No	Yes	No	Every 4 weeks	No	No	Yes
237	26-30	>25	illiterate	high school or less	Urban	≤ 55000 YR	<=55 thousand	Unemployed	No	> 3 times	Yes	No	Every 6 weeks	Yes	Yes	No	Parous	Dhamar	No		Yes	No	4	2	2	1	No		28	Third trimester	Second trimester/Third trimester	28	No	No	No	No	No	No	No	No	No	No	No	No	No	More than 8 weeks	No	No	Yes
238	18-20	≤ 25	Secondary	high school or less	Urban	≤ 55000 YR	<=55 thousand	Unemployed	No	≤ 3 times	No	No	Every 4 weeks or lless	No	Yes	No	Nulliparous	Dhamar	No		No		1	0	0		No		37	Third trimester	Second trimester/Third trimester	4	No	No	No	No	No	No	No	No	No	No	No	No	No	Every 4 weeks	Yes	Yes	Yes
239	18-20	≤ 25	High school	high school or less	Urban	≤ 55000 YR	<=55 thousand	Unemployed	No	≤ 3 times	Yes	No	Every 4 weeks or lless	No	No	No	Nulliparous	Dhamar	No		Yes	No	2	0	0	1	No		32	Third trimester	Second trimester/Third trimester	4	No	No	No	No	No	No	No	No	No	No	No	No	No	Every 4 weeks	No	No	Yes
240	18-20	≤ 25	Primary	high school or less	Urban	≤ 55000 YR	<=55 thousand	Employed	Yes	> 3 times	Yes	No	Every 4 weeks or lless	No	Yes	Yes	Parous	Dhamar	No		No		5	1	1	> 2	No		16	Second trimester	Second trimester/Third trimester	4	No	No	No	No	No	No	No	No	No	No	No	No	No	Every 4 weeks	No	No	Yes
241	31-35	>25	illiterate	high school or less	Urban	≤ 55000 YR	<=55 thousand	Unemployed	No	≤ 3 times	No	No	Every 6 weeks	Yes	No	No	Nulliparous	Dhamar	No		No		1	0	0		No		35	Third trimester	Second trimester/Third trimester	9	No	No	No	No	No	No	No	No	No	No	No	Yes	No	Every 8 weeks	No	No	Yes
242	26-30	>25	illiterate	high school or less	Rural	≤ 55000 YR	<=55 thousand	Unemployed	No	> 3 times	No	No	Every 6 weeks	Yes	No	No	Parous	Dhamar	No		Yes	No	6	5	5		No		36	Third trimester	Second trimester/Third trimester	16	No	No	Yes	No	No	No	No	No	No	No	No	No	No	More than 8 weeks	No	No	Yes
243	26-30	>25	Primary	high school or less	Urban	≤ 55000 YR	<=55 thousand	Employed	No	> 3 times	No	No	Every 6 weeks	No	No	No	Parous	Dhamar	No		Yes	Yes	5	4	4		No		36	Third trimester	Second trimester/Third trimester	36	No	No	No	No	No	No	No	No	No	No	No	No	No	More than 8 weeks	No	No	Yes
244	21-25	≤ 25	High school	high school or less	Rural	≤ 55000 YR	<=55 thousand	Unemployed	No	≤ 3 times	No	No	Every 6 weeks	No	Yes	Yes	Parous	Dhamar	No		Yes	No	3	2	2		No		16	Second trimester	Second trimester/Third trimester	10	No	No	No	No	No	No	No	No	No	No	No	No	No	Every 6 weeks	No	No	Yes
245	>35	>25	Primary	high school or less	Rural	≤ 55000 YR	<=55 thousand	Employed	No	> 3 times	Yes	No	Every 6 weeks	Yes	Yes	No	Parous	Dhamar	No		Yes	No	9	5	5	> 2	No		16	Second trimester	Second trimester/Third trimester	16	No	No	No	No	No	No	No	No	No	No	No	No	No	More than 8 weeks	No	No	Yes
246	26-30	>25	Primary	high school or less	Urban	≤ 55000 YR	<=55 thousand	Unemployed	Yes	> 3 times	Yes	No	Every 6 weeks	Yes	No	Yes	Parous	Dhamar	No		Yes	Yes	7	1	1	1	No		36	Third trimester	Second trimester/Third trimester	35	No	No	No	No	No	No	No	No	No	No	No	Yes	No	More than 8 weeks	No	No	Yes
247	18-20	≤ 25	Primary	high school or less	Rural	≤ 55000 YR	<=55 thousand	Unemployed	No	≤ 3 times	No	No	Every 6 weeks	Yes	Yes	No	Nulliparous	Dhamar	No		No		1	0	0		No		34	Third trimester	Second trimester/Third trimester	20	No	No	No	No	No	No	No	No	No	No	No	Yes	No	More than 8 weeks	No	No	Yes
248	21-25	≤ 25	illiterate	high school or less	Rural	≤ 55000 YR	<=55 thousand	Unemployed	No	≤ 3 times	No	No	Every 6 weeks	No	Yes	Yes	Parous	Dhamar	No		No		3	2	2		No		20	Second trimester	Second trimester/Third trimester	16	No	No	No	No	No	No	No	No	No	No	No	No	No	More than 8 weeks	No	No	Yes
249	21-25	≤ 25	Diploma or higher	Diploma or higher	Urban	≤ 55000 YR	<=55 thousand	Unemployed	No	≤ 3 times	No	No	Every 4 weeks or lless	No	Yes	No	Nulliparous	Dhamar	Yes	No	Yes	Yes	1	0	0		No		15	Second trimester	Second trimester/Third trimester	2	No	No	No	No	No	No	No	No	No	No	No	No	No	Every 4 weeks	Sometimes	Yes	Yes
250	21-25	≤ 25	Primary	high school or less	Urban	≤ 55000 YR	<=55 thousand	Unemployed	No	≤ 3 times	No	No	Every 6 weeks	No	No	Yes	Parous	Dhamar	No		No		2	1	1		No		34	Third trimester	Second trimester/Third trimester	2	No	No	No	No	No	No	No	No	No	No	No	No	No	More than 8 weeks	No	No	Yes
251	18-20	≤ 25	Primary	high school or less	Rural	≤ 55000 YR	<=55 thousand	Unemployed	No	≤ 3 times	No	No	Every 6 weeks	No	No	No	Nulliparous	Dhamar	No		Yes	Yes	1	0	0		No		16	Second trimester	Second trimester/Third trimester	8	No	No	No	No	No	No	No	No	No	No	No	No	No	More than 8 weeks	No	No	Yes
252	21-25	≤ 25	High school	high school or less	Urban	≤ 55000 YR	<=55 thousand	Unemployed	No	≤ 3 times	No	No	Every 6 weeks	Yes	Yes	No	Nulliparous	Dhamar	No		Yes	Yes	1	0	0		No		28	Third trimester	Second trimester/Third trimester	2	No	No	No	No	No	No	No	No	No	No	No	No	No	Every 6 weeks	Yes	Yes	Yes
253	21-25	≤ 25	Primary	high school or less	Urban	≤ 55000 YR	<=55 thousand	Unemployed	Yes	> 3 times	Yes	No	Every 6 weeks	Yes	Yes	No	Parous	Dhamar	No		Yes	No	5	1	1	> 2	No		36	Third trimester	Second trimester/Third trimester	4	No	No	Yes	No	No	No	No	No	No	No	No	No	No	Every 6 weeks	No	No	Yes
254	21-25	≤ 25	Primary	high school or less	Urban	≤ 55000 YR	<=55 thousand	Unemployed	Yes	> 3 times	No	No	Every 4 weeks or lless	No	Yes	Yes	Parous	Dhamar	No		No		4	3	3		No		35	Third trimester	Second trimester/Third trimester	12	No	No	No	No	No	No	No	No	No	No	No	No	No	Every 4 weeks	No	No	Yes
255	21-25	≤ 25	illiterate	high school or less	Rural	≤ 55000 YR	<=55 thousand	Unemployed	No	> 3 times	No	No	Every 6 weeks	No	Yes	Yes	Parous	Dhamar	No		No		4	3	3		No		34	Third trimester	Second trimester/Third trimester	16	No	No	No	No	No	No	No	No	No	No	No	No	No	More than 8 weeks	No	No	Yes
256	26-30	>25	illiterate	high school or less	Urban	≤ 55000 YR	<=55 thousand	Unemployed	No	> 3 times	Yes	No	Every 6 weeks	No	Yes	No	Parous	Dhamar	No		Yes	Yes	5	3	3	1	No		34	Third trimester	Second trimester/Third trimester	4	No	No	No	No	No	No	No	No	No	No	No	No	No	More than 8 weeks	No	No	Yes
257	31-35	>25	illiterate	high school or less	Urban	≤ 55000 YR	<=55 thousand	Unemployed	No	> 3 times	No	No	Every 6 weeks	No	Yes	No	Parous	Dhamar	No		No		5	4	4		No		34	Third trimester	Second trimester/Third trimester	4	No	No	No	No	No	No	No	No	No	No	No	No	No	Every 6 weeks	No	No	Yes
258	18-20	≤ 25	Primary	high school or less	Urban	≤ 55000 YR	<=55 thousand	Unemployed	No	≤ 3 times	No	No	Every 6 weeks	No	Yes	No	Nulliparous	Dhamar	No		No		1	0	0		No		36	Third trimester	Second trimester/Third trimester	20	No	No	No	No	No	No	No	No	No	No	No	No	No	More than 8 weeks	No	No	Yes
259	21-25	≤ 25	Primary	high school or less	Urban	≤ 55000 YR	<=55 thousand	Unemployed	No	> 3 times	No	No	Every 6 weeks	Yes	No	Yes	Parous	Dhamar	Yes	Yes	Yes	No	5	4	4		No		20	Second trimester	Second trimester/Third trimester	3	No	No	Yes	No	No	No	No	No	No	No	No	No	No	More than 8 weeks	No	No	Yes
260	21-25	≤ 25	Primary	high school or less	Rural	≤ 55000 YR	<=55 thousand	Unemployed	No	≤ 3 times	No	No	Every 6 weeks	Yes	No	Yes	Parous	Dhamar	No		No		3	2	2		No		12	First trimester	First trimester	2	No	No	Yes	No	No	No	No	No	No	No	No	No	No	Every 6 weeks	No	No	Yes
261	18-20	≤ 25	Secondary	high school or less	Urban	≤ 55000 YR	<=55 thousand	Unemployed	No	≤ 3 times	No	No	Every 4 weeks or lless	No	No	No	Nulliparous	Dhamar	No		Yes	No	1	0	0		No		12	First trimester	First trimester	10	No	No	No	No	No	No	No	No	No	No	No	No	No	"Every two weeks	Yes	Yes	Yes
262	18-20	≤ 25	Primary	high school or less	Urban	≤ 55000 YR	<=55 thousand	Unemployed	No	≤ 3 times	Yes	No	Every 4 weeks or lless	Yes	Yes	Yes	Nulliparous	Dhamar	No		No		2	0	0	1	No		2	First trimester	First trimester	2	No	No	Yes	No	No	No	No	No	No	No	No	No	No	Every 4 weeks	No	No	Yes
263	>35	>25	Diploma or higher	Diploma or higher	Urban	≤ 55000 YR	<=55 thousand	Employed	No	> 3 times	Yes	No	Every 4 weeks or lless	No	Yes	Yes	Parous	Dhamar	No		No		5	1	1	> 2	No		5	First trimester	First trimester	5	No	No	No	No	No	No	No	No	No	No	No	No	No	"Every two weeks	Yes	Yes	Yes
264	18-20	≤ 25	Primary	high school or less	Rural	≤ 55000 YR	<=55 thousand	Unemployed	No	≤ 3 times	No	No	Every 6 weeks	No	Yes	No	Nulliparous	Dhamar	Yes		No		1	0	0		No		28	Third trimester	Second trimester/Third trimester	8	No	No	No	No	No	No	No	No	No	No	No	No	No	More than 8 weeks	Sometimes	No	Yes
265	18-20	≤ 25	illiterate	high school or less	Urban	≤ 55000 YR	<=55 thousand	Unemployed	No	≤ 3 times	No	No	Every 6 weeks	No	No	No	Parous	Dhamar	No		Yes	Yes	2	1	1		No		36	Third trimester	Second trimester/Third trimester	35	No	No	No	No	No	No	No	No	No	No	No	No	No	More than 8 weeks	No	No	Yes
266	18-20	≤ 25	Primary	high school or less	Rural	≤ 55000 YR	<=55 thousand	Unemployed	No	≤ 3 times	No	No	Every 6 weeks	No	No	No	Nulliparous	Dhamar	No		No		1	0	0		No		12	First trimester	First trimester	8	No	No	No	No	No	No	No	No	No	No	No	No	No	Every 6 weeks	No	No	Yes
267	26-30	>25	illiterate	high school or less	Rural	≤ 55000 YR	<=55 thousand	Unemployed	No	> 3 times	Yes	No	Every 6 weeks	No	No	No	Parous	Dhamar	No		No		4	2	2	1	No		36	Third trimester	Second trimester/Third trimester	20	No	No	No	No	No	No	No	No	No	No	No	No	No	Every 6 weeks	No	No	Yes
268	21-25	≤ 25	Primary	high school or less	Urban	≤ 55000 YR	<=55 thousand	Unemployed	No	≤ 3 times	No	No	Every 6 weeks	Yes	Yes	Yes	Parous	Dhamar	No		Yes	Yes	2	1	1		No		34	Third trimester	Second trimester/Third trimester	6	No	No	No	No	No	No	No	No	No	No	No	Yes	No	Every 6 weeks	Yes	Yes	Yes
269	26-30	>25	Primary	high school or less	Urban	≤ 55000 YR	<=55 thousand	Unemployed	No	≤ 3 times	No	No	Every 6 weeks	Yes	Yes	Yes	Parous	Dhamar	No		Yes	No	3	2	2		No		34	Third trimester	Second trimester/Third trimester	20	No	No	No	No	No	No	No	No	No	No	No	Yes	No	More than 8 weeks	Sometimes	No	Yes
270	21-25	≤ 25	Secondary	high school or less	Urban	≤ 55000 YR	<=55 thousand	Unemployed	No	≤ 3 times	No	No	Every 6 weeks	No	No	No	Parous	Dhamar	No		No		2	1	1		No		10	First trimester	First trimester	10	No	No	No	No	No	No	No	No	No	No	No	No	No	Every 6 weeks	Yes	Yes	Yes
271	18-20	≤ 25	Secondary	high school or less	Urban	>55,000 YR	55-less than 110	Unemployed	No	≤ 3 times	No	No	Every 4 weeks or lless	No	Yes	No	Nulliparous	Ibb	No		No		1	0	0		No		16	Second trimester	Second trimester/Third trimester	4	No	No	No	No	No	No	No	No	No	No	No	No	No	Every 4 weeks	Yes	Yes	Yes
272	31-35	>25	illiterate	high school or less	Urban	≤ 55000 YR	<=55 thousand	Unemployed	No	> 3 times	Yes	No	Every 6 weeks	No	No	No	Parous	Dhamar	No		No		11	8	5	2	No		6	First trimester	First trimester	6	No	No	No	No	No	No	No	No	No	No	No	No	No	More than 8 weeks	No	No	Yes
273	21-25	≤ 25	High school	high school or less	Urban	≤ 55000 YR	<=55 thousand	Unemployed	No	≤ 3 times	No	No	Every 4 weeks or lless	Yes	Yes	No	Nulliparous	Ibb	No		No		1	0	0		No		36	Third trimester	Second trimester/Third trimester	8	No	No	Yes	No	No	No	No	No	No	No	No	No	No	Every 4 weeks	Sometimes	No	Yes
274	18-20	≤ 25	Primary	high school or less	Rural	>55,000 YR	55-less than 110	Unemployed	No	≤ 3 times	No	Yes	Every 4 weeks or lless	Yes	No	Yes	Parous	Dhamar	No		Yes	Yes	3	2	2		No		7	First trimester	First trimester	6	No	No	Yes	No	Yes	No	No	No	No	No	No	No	No	Every 4 weeks	No	No	Yes
275	26-30	>25	High school	high school or less	Urban	>55,000 YR	55-less than 110	Unemployed	No	> 3 times	No	Yes	Every 6 weeks	Yes	Yes	Yes	Parous	Dhamar	Yes	Yes	Yes	Yes	4	3	3		No		21	Second trimester	Second trimester/Third trimester	12	No	No	Yes	No	No	Yes	No	No	No	No	No	Yes	No	More than 8 weeks	Sometimes	Yes	Yes
276	18-20	≤ 25	High school	high school or less	Rural	≤ 55000 YR	<=55 thousand	Unemployed	No	≤ 3 times	No	No	Every 6 weeks	No	Yes	Yes	Parous	Dhamar	No		No		2	1	1		No		3	First trimester	First trimester	6	No	No	Yes	No	No	No	No	No	No	No	No	No	No	Every 8 weeks	Yes	Yes	Yes
277	21-25	≤ 25	High school	high school or less	Urban	>55,000 YR	55-less than 110	Unemployed	No	≤ 3 times	Yes	Yes	Every 4 weeks or lless	Yes	Yes	Yes	Parous	Dhamar	No		No		2	1	1	1	No		38	Third trimester	Second trimester/Third trimester	4	No	No	Yes	No	No	No	No	No	No	No	No	No	No	Every 4 weeks	Yes	Yes	Yes
278	26-30	>25	High school	high school or less	Rural	>55,000 YR	110- less than 165	Unemployed	No	≤ 3 times	No	No	Every 6 weeks	Yes	Yes	Yes	Parous	Dhamar	No		No		3	2	2		No		38	Third trimester	Second trimester/Third trimester	18	No	No	No	No	No	No	No	No	No	No	No	Yes	No	More than 8 weeks	Yes	Yes	Yes
279	21-25	≤ 25	Diploma or higher	Diploma or higher	Urban	≤ 55000 YR	<=55 thousand	Unemployed	No	≤ 3 times	Yes	No	Every 4 weeks or lless	Yes	Yes	No	Nulliparous	Dhamar	No		No		1	0	0		No		19	Second trimester	Second trimester/Third trimester	3	No	No	Yes	No	No	No	No	No	No	No	No	No	No	Every 4 weeks	Yes	Yes	Yes
280	18-20	≤ 25	illiterate	high school or less	Rural	>55,000 YR	55-less than 110	Unemployed	No	≤ 3 times	No	No	Every 6 weeks	Yes	Yes	No	Nulliparous	Dhamar	No		No		1	0	0		No		16	Second trimester	Second trimester/Third trimester	6	No	No	Yes	No	No	No	No	No	No	No	No	No	No	Every 6 weeks	No	No	Yes
281	21-25	≤ 25	Primary	high school or less	Urban	>55,000 YR	165- less than 220	Unemployed	No	≤ 3 times	No	Yes	Every 6 weeks	No	Yes	No	Nulliparous	Dhamar	No		Yes	Yes	1	0	0		No		27	Second trimester	Second trimester/Third trimester	8	No	No	No	No	No	No	No	No	No	No	No	No	No	Every 8 weeks	Sometimes	Yes	Yes
282	21-25	≤ 25	Primary	high school or less	Rural	>55,000 YR	55-less than 110	Unemployed	No	≤ 3 times	No	No	Every 6 weeks	No	Yes	Yes	Parous	Dhamar	No		No		2	1	1		No		8	First trimester	First trimester	8	No	No	No	No	No	No	No	No	No	No	No	No	No	Every 8 weeks	No	No	Yes
283	21-25	≤ 25	Primary	high school or less	Rural	>55,000 YR	55-less than 110	Unemployed	No	≤ 3 times	No	Yes	Every 6 weeks	No	Yes	No	Nulliparous	Dhamar	Yes	No	No		1	0	0		No		8	First trimester	First trimester	8	No	No	No	No	No	No	No	No	No	No	No	No	No	Every 8 weeks	Yes	Yes	Yes
284	21-25	≤ 25	Diploma or higher	Diploma or higher	Urban	>55,000 YR	55-less than 110	Unemployed	No	≤ 3 times	No	No	Every 6 weeks	No	Yes	Yes	Nulliparous	Sana'a	No		No		1	0	0		No		25	Second trimester	Second trimester/Third trimester	4	No	No	No	No	No	No	No	No	No	No	No	No	No	Every 8 weeks	Sometimes	Yes	Yes
285	18-20	≤ 25	Primary	high school or less	Urban	≤ 55000 YR	<=55 thousand	Unemployed	No	≤ 3 times	No	No	Every 6 weeks	Yes	No	No	Nulliparous	Dhamar	No		No		1	0	0		No		7	First trimester	First trimester	4	No	No	Yes	No	No	No	No	No	No	No	No	Yes	No	Every 8 weeks	No	No	Yes
286	18-20	≤ 25	High school	high school or less	Rural	>55,000 YR	55-less than 110	Unemployed	No	≤ 3 times	Yes	Yes	Every 4 weeks or lless	No	Yes	Yes	Nulliparous	Dhamar	No		Yes	Yes	2	0	0	1	No		12	First trimester	First trimester	1	No	No	No	No	No	No	No	No	No	No	No	No	No	Every 4 weeks	Sometimes	Yes	Yes
287	26-30	>25	Diploma or higher	Diploma or higher	Urban	>55,000 YR	55-less than 110	Employed	No	> 3 times	Yes	No	Every 4 weeks or lless	No	Yes	Yes	Parous	Dhamar	No		Yes	Yes	5	3	3	1	No		40	Third trimester	Second trimester/Third trimester	4	No	No	No	No	No	No	No	No	No	No	No	No	Yes	"Every two weeks	Sometimes	Yes	Yes
288	21-25	≤ 25	Primary	high school or less	Urban	≤ 55000 YR	<=55 thousand	Unemployed	No	> 3 times	Yes	No	Every 6 weeks	No	Yes	Yes	Parous	Dhamar	Yes	Yes	Yes	Yes	4	2	2	1	No		37	Third trimester	Second trimester/Third trimester	3	No	No	No	No	No	No	No	No	No	No	No	No	No	Every 8 weeks	Yes	Yes	Yes
289	26-30	>25	Primary	high school or less	Rural	≤ 55000 YR	<=55 thousand	Unemployed	No	> 3 times	Yes	No	Every 4 weeks or lless	No	Yes	Yes	Parous	Dhamar	No		No		6	4	4	1	No		16	Second trimester	Second trimester/Third trimester	8	No	No	No	No	No	No	No	No	No	No	No	No	No	Every 4 weeks	Yes	Yes	Yes
290	18-20	≤ 25	High school	high school or less	Urban	>55,000 YR	55-less than 110	Unemployed	No	≤ 3 times	No	No	Every 4 weeks or lless	No	Yes	Yes	Parous	Dhamar	No		Yes	Yes	2	1	1		No		32	Third trimester	Second trimester/Third trimester	6	No	No	No	No	No	No	No	No	No	No	No	No	No	Every 4 weeks	Sometimes	No	Yes
291	21-25	≤ 25	illiterate	high school or less	Urban	≤ 55000 YR	<=55 thousand	Unemployed	No	> 3 times	Yes	No	Every 6 weeks	Yes	Yes	No	Parous	Dhamar	No		No		4	2	2	1	No		16	Second trimester	Second trimester/Third trimester	12	No	No	No	No	Yes	Yes	No	No	No	No	No	No	No	Every 8 weeks	No	No	Yes
292	18-20	≤ 25	Primary	high school or less	Rural	≤ 55000 YR	<=55 thousand	Unemployed	No	≤ 3 times	No	No	Every 6 weeks	No	Yes	No	Nulliparous	Dhamar	No		No		1	0	0		No		28	Third trimester	Second trimester/Third trimester	16	No	No	No	No	No	No	No	No	No	No	No	No	No	More than 8 weeks	Yes	Yes	Yes
293	31-35	>25	Primary	high school or less	Urban	≤ 55000 YR	<=55 thousand	Unemployed	No	> 3 times	Yes	No	Every 4 weeks or lless	No	Yes	Yes	Parous	Dhamar	No		No		8	5	5	2	No		28	Third trimester	Second trimester/Third trimester	4	No	No	No	No	No	No	No	No	No	No	No	No	No	Every 4 weeks	Yes	Yes	Yes
294	18-20	≤ 25	High school	high school or less	Rural	≤ 55000 YR	<=55 thousand	Unemployed	No	≤ 3 times	No	No	Every 6 weeks	No	Yes	No	Nulliparous	Dhamar	No		No		1	0	0		No		24	Second trimester	Second trimester/Third trimester	4	No	No	No	No	No	No	No	No	No	No	No	No	No	Every 6 weeks	Yes	Yes	Yes
295	21-25	≤ 25	illiterate	high school or less	Rural	≤ 55000 YR	<=55 thousand	Unemployed	No	≤ 3 times	Yes	Yes	Every 6 weeks	No	No	No	Nulliparous	Dhamar	No		No		1	0	0	1	No		24	Second trimester	Second trimester/Third trimester	24	No	No	No	No	No	No	No	No	No	No	No	No	No	More than 8 weeks	No	No	No
296	26-30	>25	Primary	high school or less	Rural	≤ 55000 YR	<=55 thousand	Unemployed	No	> 3 times	Yes	Yes	Every 4 weeks or lless	Yes	Yes	Yes	Parous	Dhamar	No		Yes	No	7	2	2	> 2	No		28	Third trimester	Second trimester/Third trimester	4	No	No	Yes	No	No	No	No	No	No	No	No	Yes	No	Every 4 weeks	No	No	Yes
297	26-30	>25	Primary	high school or less	Urban	≤ 55000 YR	<=55 thousand	Unemployed	No	> 3 times	Yes	No	Every 6 weeks	Yes	Yes	Yes	Parous	Dhamar	No		Yes	Yes	9	4	4	> 2	No		4	First trimester	First trimester	4	No	No	No	No	Yes	No	No	No	No	No	No	Yes	No	More than 8 weeks	Sometimes	Yes	Yes
298	21-25	≤ 25	High school	high school or less	Urban	≤ 55000 YR	<=55 thousand	Unemployed	No	≤ 3 times	No	No	Every 6 weeks	No	Yes	Yes	Parous	Dhamar	No		Yes	Yes	2	1	1		No		36	Third trimester	Second trimester/Third trimester	8	No	No	No	No	No	No	No	No	No	No	No	No	No	More than 8 weeks	Yes	Yes	Yes
299	31-35	>25	Diploma or higher	Diploma or higher	Urban	>55,000 YR	110- less than 165	Unemployed	No	≤ 3 times	No	No	Every 6 weeks	No	Yes	Yes	Parous	Dhamar	No		No		3	2	2		No		8	First trimester	First trimester	8	No	No	No	No	No	No	No	No	No	No	No	No	No	Every 8 weeks	Yes	Yes	Yes
300	18-20	≤ 25	Primary	high school or less	Rural	≤ 55000 YR	<=55 thousand	Unemployed	No	≤ 3 times	Yes	No	Every 6 weeks	Yes	Yes	No	Nulliparous	Dhamar	No		Yes	Yes	2	0	0	1	No		36	Third trimester	Second trimester/Third trimester	28	No	No	No	No	Yes	No	No	No	No	No	No	Yes	No	More than 8 weeks	No	No	Yes
301	26-30	>25	High school	high school or less	Urban	>55,000 YR	55-less than 110	Unemployed	No	≤ 3 times	No	No	Every 6 weeks	Yes	Yes	Yes	Parous	Dhamar	No		Yes	Yes	3	2	2		No		36	Third trimester	Second trimester/Third trimester	12	No	No	Yes	No	No	No	No	No	No	No	No	No	No	Every 8 weeks	Yes	Yes	Yes
302	31-35	>25	High school	high school or less	Urban	≤ 55000 YR	<=55 thousand	Unemployed	No	> 3 times	Yes	No	Every 6 weeks	Yes	Yes	Yes	Parous	Dhamar	No		No		8	4	4	> 2	No		14	Second trimester	Second trimester/Third trimester	14	No	No	No	No	Yes	No	No	No	No	No	No	No	No	More than 8 weeks	Yes	Yes	Yes
303	26-30	>25	illiterate	high school or less	Urban	≤ 55000 YR	<=55 thousand	Unemployed	No	> 3 times	No	No	Every 6 weeks	No	No	No	Parous	Dhamar	No		No		4	3	3		No		36	Third trimester	Second trimester/Third trimester	16	No	No	No	No	No	No	No	No	No	No	No	No	No	More than 8 weeks	No	No	Yes
304	31-35	>25	illiterate	high school or less	Urban	≤ 55000 YR	<=55 thousand	Unemployed	No	> 3 times	Yes	No	Every 4 weeks or lless	Yes	Yes	Yes	Parous	Dhamar	No		No		6	4	4	1	No		24	Second trimester	Second trimester/Third trimester	4	No	No	No	No	Yes	No	No	No	No	No	No	No	No	Every 4 weeks	No	No	Yes
305	26-30	>25	illiterate	high school or less	Urban	≤ 55000 YR	<=55 thousand	Unemployed	No	> 3 times	No	No	Every 6 weeks	No	No	No	Parous	Sana'a	Yes	No	Yes	Yes	4	3	3		No		16	Second trimester	Second trimester/Third trimester	8	No	No	No	No	No	No	No	No	No	No	No	No	No	More than 8 weeks	No	No	Yes
306	21-25	≤ 25	Primary	high school or less	Urban	≤ 55000 YR	<=55 thousand	Unemployed	No	> 3 times	No	No	Every 6 weeks	No	Yes	No	Parous	Sana'a	No		No		4	3	3		No		28	Third trimester	Second trimester/Third trimester	8	No	No	No	No	No	No	No	No	No	No	No	No	No	More than 8 weeks	Yes	No	Yes
307	18-20	≤ 25	Secondary	high school or less	Urban	>55,000 YR	55-less than 110	Unemployed	No	≤ 3 times	No	No	Every 6 weeks	No	No	No	Nulliparous	Sana'a	Yes	No	No		1	0	0		No		28	Third trimester	Second trimester/Third trimester	12	No	No	No	No	No	No	No	No	No	No	No	No	No	Every 8 weeks	No	No	Yes
308	18-20	≤ 25	Diploma or higher	Diploma or higher	Urban	>55,000 YR	Higher than 220	Unemployed	No	≤ 3 times	No	Yes	Every 4 weeks or lless	No	Yes	No	Nulliparous	Sana'a	Yes	Yes	Yes	Yes	1	0	0		No		32	Third trimester	Second trimester/Third trimester	4	No	No	No	No	No	No	No	No	No	No	No	No	No	Every 4 weeks	No	Yes	Yes
309	21-25	≤ 25	Primary	high school or less	Urban	≤ 55000 YR	<=55 thousand	Unemployed	No	> 3 times	Yes	No	Every 4 weeks or lless	No	Yes	No	Nulliparous	Sana'a	No		No		4	0	0	> 2	No		36	Third trimester	Second trimester/Third trimester	6	No	No	No	No	No	No	No	No	No	No	No	No	No	Every 4 weeks	Sometimes	Yes	Yes
310	21-25	≤ 25	Diploma or higher	Diploma or higher	Urban	≤ 55000 YR	<=55 thousand	Unemployed	No	≤ 3 times	Yes	Yes	Every 4 weeks or lless	No	Yes	Yes	Parous	Sana'a	No		No		2	1	1	1	No		20	Second trimester	Second trimester/Third trimester	4	No	No	No	No	No	No	No	No	No	No	No	No	No	"Every two weeks	Yes	Yes	Yes
311	31-35	>25	illiterate	high school or less	Rural	≤ 55000 YR	<=55 thousand	Unemployed	No	≤ 3 times	Yes	Yes	Every 6 weeks	No	No	No	Parous	Dhamar	Yes	Yes	Yes	Yes	3	1	1	1	No		4	First trimester	First trimester	4	No	No	No	No	No	No	No	No	No	No	No	No	No	Every 6 weeks	No	No	Yes
312	21-25	≤ 25	Diploma or higher	Diploma or higher	Urban	>55,000 YR	110- less than 165	Unemployed	No	≤ 3 times	Yes	Yes	Every 6 weeks	Yes	Yes	Yes	Nulliparous	Sana'a	Yes	Yes	Yes	Yes	2	0	0	1	No		6	First trimester	First trimester	4	No	No	Yes	No	No	No	No	No	No	No	No	No	No	Every 6 weeks	Sometimes	Yes	Yes
313	21-25	≤ 25	Secondary	high school or less	Urban	≤ 55000 YR	<=55 thousand	Unemployed	No	≤ 3 times	No	No	Every 6 weeks	No	Yes	Yes	Parous	Sana'a	No		No		2	1	1		Yes	1	5	First trimester	First trimester	8	No	No	No	No	No	No	No	No	No	No	No	No	No	Every 8 weeks	No	No	Yes
314	26-30	>25	Diploma or higher	Diploma or higher	Urban	≤ 55000 YR	<=55 thousand	Unemployed	No	≤ 3 times	No	No	Every 6 weeks	No	Yes	Yes	Parous	Sana'a	No	No	Yes	No	3	2	2		No		24	Second trimester	Second trimester/Third trimester	7	No	No	No	No	No	No	No	No	No	No	No	No	No	Every 6 weeks	Yes	Yes	Yes
315	26-30	>25	Secondary	high school or less	Urban	>55,000 YR	55-less than 110	Unemployed	Yes	> 3 times	Yes	Yes	Every 4 weeks or lless	Yes	Yes	Yes	Parous	Sana'a	Yes	Yes	Yes	Yes	8	2	2	> 2	No		28	Third trimester	Second trimester/Third trimester	1	Yes	No	No	No	No	No	No	No	No	No	No	No	No	Every 4 weeks	No	No	Yes
316	21-25	≤ 25	Diploma or higher	Diploma or higher	Urban	≤ 55000 YR	<=55 thousand	Unemployed	No	≤ 3 times	No	Yes	Every 6 weeks	No	Yes	Yes	Parous	Sana'a	Yes	Yes	Yes	Yes	2	1	1		No		16	Second trimester	Second trimester/Third trimester	6	No	No	No	No	No	No	No	No	No	No	No	No	No	Every 6 weeks	No	No	Yes
317	18-20	≤ 25	Secondary	high school or less	Urban	>55,000 YR	110- less than 165	Employed	Yes	> 3 times	Yes	Yes	Every 4 weeks or lless	No	Yes	Yes	Nulliparous	Sana'a	Yes	No	Yes	No	4	0	0	> 2	No		36	Third trimester	Second trimester/Third trimester	1	No	No	No	No	No	No	No	No	No	No	No	No	No	"Every two weeks	Sometimes	Yes	Yes
318	21-25	≤ 25	Primary	high school or less	Urban	≤ 55000 YR	<=55 thousand	Unemployed	Yes	≤ 3 times	Yes	No	Every 6 weeks	No	No	Yes	Parous	Sana'a	Yes	No	Yes	No	3	2	2	1	No		8	First trimester	First trimester	4	No	No	No	No	No	No	No	No	No	No	No	No	No	Every 8 weeks	Yes	Yes	Yes
319	26-30	>25	Secondary	high school or less	Urban	>55,000 YR	110- less than 165	Employed	No	> 3 times	No	No	Every 6 weeks	No	Yes	Yes	Parous	Sana'a	No		No		4	3	3		No		36	Third trimester	Second trimester/Third trimester	4	No	No	No	No	No	No	No	No	No	No	No	No	No	More than 8 weeks	Yes	Yes	Yes
320	31-35	>25	Primary	high school or less	Urban	≤ 55000 YR	<=55 thousand	Unemployed	No	> 3 times	No	Yes	Every 6 weeks	No	Yes	Yes	Parous	Dhamar	No		No		6	5	5		No		25	Second trimester	Second trimester/Third trimester	11	No	No	No	No	No	No	No	No	No	No	No	No	No	Every 8 weeks	Yes	Yes	Yes
321	>35	>25	illiterate	high school or less	Rural	>55,000 YR	55-less than 110	Unemployed	No	> 3 times	Yes	Yes	Every 4 weeks or lless	No	No	Yes	Parous	Dhamar	No		Yes	No	8	7	5	> 2	Yes	3	9	First trimester	First trimester	4	No	No	No	No	No	No	No	No	No	No	No	No	No	Every 4 weeks	No	No	Yes
322	18-20	≤ 25	Secondary	high school or less	Urban	>55,000 YR	55-less than 110	Unemployed	No	≤ 3 times	No	No	Every 6 weeks	No	No	No	Nulliparous	Sana'a	Yes	No	Yes	Yes	1	0	0		No		7	First trimester	First trimester	6	No	No	No	No	No	No	No	No	No	No	No	No	No	Every 8 weeks	Yes	Yes	Yes
323	>35	>25	illiterate	high school or less	Urban	≤ 55000 YR	<=55 thousand	Unemployed	No	> 3 times	No	Yes	Every 4 weeks or lless	Yes	Yes	Yes	Parous	Sana'a	No		Yes	Yes	9	8	5		No		4	First trimester	First trimester	4	No	No	No	No	No	No	No	No	Yes	No	No	No	No	"Every two weeks	Yes	Yes	Yes
324	21-25	≤ 25	Diploma or higher	Diploma or higher	Urban	≤ 55000 YR	<=55 thousand	Unemployed	No	> 3 times	No	Yes	Every 4 weeks or lless	No	Yes	Yes	Parous	Sana'a	No		No		4	3	3		No		24	Second trimester	Second trimester/Third trimester	2	No	No	No	No	No	No	No	No	No	No	No	No	No	Every 4 weeks	Sometimes	Yes	Yes
325	26-30	>25	Diploma or higher	Diploma or higher	Urban	>55,000 YR	110- less than 165	Employed	No	≤ 3 times	Yes	Yes	Every 6 weeks	No	Yes	Yes	Nulliparous	Sana'a	Yes	Yes	Yes	Yes	1	0	0	1	No			Second trimester	Second trimester/Third trimester	5	No	No	No	No	No	No	No	No	No	No	No	No	No	Every 8 weeks	Yes	Yes	Yes
326	21-25	≤ 25	Secondary	high school or less	Urban	>55,000 YR	165- less than 220	Unemployed	No	≤ 3 times	Yes	Yes	Every 4 weeks or lless	No	Yes	No	Nulliparous	Sana'a	No		No		1	0	0	> 2	No		24	Second trimester	Second trimester/Third trimester	4	No	No	No	No	No	No	No	No	No	No	No	No	No	"Every two weeks	No	No	Yes
327	21-25	≤ 25	High school	high school or less	Urban	>55,000 YR	55-less than 110	Unemployed	No	≤ 3 times	No	No	Every 6 weeks	No	Yes	No	Nulliparous	Sana'a	No		No		1	0	0		No		20	Second trimester	Second trimester/Third trimester	4	No	No	No	No	No	No	No	No	No	No	No	No	No	Every 8 weeks	Yes	Yes	Yes
328	18-20	≤ 25	Diploma or higher	Diploma or higher	Urban	>55,000 YR	110- less than 165	Unemployed	No	≤ 3 times	No	Yes	Every 4 weeks or lless	No	Yes	No	Nulliparous	Sana'a	Yes	No	No	No	1	0	0		No		24	Second trimester	Second trimester/Third trimester	4	No	No	No	No	No	No	No	No	No	No	No	No	No	"Every two weeks	Sometimes	Yes	Yes
329	31-35	>25	Secondary	high school or less	Urban	>55,000 YR	55-less than 110	Unemployed	Yes	> 3 times	Yes	Yes	Every 4 weeks or lless	No	No	Yes	Parous	Sana'a	Yes	Yes	Yes	Yes	8	6	5	1	No		4	First trimester	First trimester	4	No	No	No	No	No	No	No	No	No	No	No	No	No	Every 4 weeks	No	No	Yes
330	21-25	≤ 25	illiterate	high school or less	Urban	>55,000 YR	110- less than 165	Unemployed	No	≤ 3 times	Yes	No	Every 4 weeks or lless	No	Yes	Yes	Parous	Ibb	Yes	No	Yes	No	3	1	1	1	No		20	Second trimester	Second trimester/Third trimester	1	No	No	No	No	No	No	No	No	No	No	No	No	No	"Every two weeks	Sometimes	Yes	Yes
331	>35	>25	Secondary	high school or less	Urban	≤ 55000 YR	<=55 thousand	Unemployed	No	> 3 times	Yes	No	Every 6 weeks	No	No	No	Parous	Sana'a	No		Yes	Yes	6	5	5	1	No		3	First trimester	First trimester	4	No	No	No	No	No	No	No	No	No	No	No	No	No	More than 8 weeks	Yes	Yes	Yes
332	21-25	≤ 25	Primary	high school or less	Urban	≤ 55000 YR	<=55 thousand	Unemployed	No	≤ 3 times	No	No	Every 6 weeks	No	Yes	Yes	Parous	Sana'a	No		No		2	1	1		No		16	Second trimester	Second trimester/Third trimester	6	No	No	No	No	No	No	No	No	No	No	No	No	No	Every 6 weeks	No	No	Yes
333	26-30	>25	Diploma or higher	Diploma or higher	Urban	>55,000 YR	Higher than 220	Employed	Yes	≤ 3 times	No	Yes	Every 4 weeks or lless	No	Yes	Yes	Parous	Sana'a	Yes	Yes	Yes	Yes	3	2	2		No		32	Third trimester	Second trimester/Third trimester	1	No	No	No	No	No	No	No	No	No	No	No	No	No	"Every two weeks	Sometimes	Yes	Yes
334	21-25	≤ 25	Diploma or higher	Diploma or higher	Urban	>55,000 YR	55-less than 110	Unemployed	No	> 3 times	No	No	Every 4 weeks or lless	No	Yes	Yes	Parous	Sana'a	No		Yes	No	6	5	5		No		2	First trimester	First trimester	2	No	No	No	No	No	No	No	No	No	No	No	No	No	Every 4 weeks	Sometimes	Yes	Yes
335	21-25	≤ 25	Diploma or higher	Diploma or higher	Urban	>55,000 YR	55-less than 110	Unemployed	No	> 3 times	No	No	Every 4 weeks or lless	No	Yes	Yes	Parous	Sana'a	No		Yes	No	6	5	5		No		2	First trimester	First trimester	2	No	No	No	No	No	No	No	No	No	No	No	No	No	Every 4 weeks	Sometimes	Yes	Yes
336	18-20	≤ 25	Primary	high school or less	Urban	>55,000 YR	55-less than 110	Unemployed	No	≤ 3 times	No	Yes	Every 6 weeks	Yes	Yes	No	Nulliparous	Sana'a	No		Yes	No	1	0	0		No		24	Second trimester	Second trimester/Third trimester	3	No	No	No	No	Yes	No	No	No	No	No	No	No	No	Every 8 weeks	No	No	Yes
337	>35	>25	Primary	high school or less	Urban	>55,000 YR	55-less than 110	Unemployed	No	> 3 times	Yes	No	Every 6 weeks	No	Yes	Yes	Parous	Sana'a	No		Yes	Yes	8	5	5	2	No		20	Second trimester	Second trimester/Third trimester	12	No	No	No	No	No	No	No	No	No	No	No	No	No	More than 8 weeks	No	No	Yes
338	21-25	≤ 25	Primary	high school or less	Urban	>55,000 YR	55-less than 110	Unemployed	No	> 3 times	Yes	Yes	Every 4 weeks or lless	Yes	No	Yes	Parous	Sana'a	No		No		5	1	1	> 2	No		16	Second trimester	Second trimester/Third trimester	4	No	No	No	No	No	No	No	No	No	No	No	No	Yes	"Every two weeks	No	No	Yes
339	>35	>25	Secondary	high school or less	Urban	>55,000 YR	Higher than 220	Unemployed	Yes	> 3 times	Yes	Yes	Every 6 weeks	No	Yes	Yes	Parous	Sana'a	No		Yes	Yes	5	2	2	2	No		8	First trimester	First trimester	4	No	No	No	No	No	No	No	No	No	No	No	No	No	Every 8 weeks	Yes	Yes	Yes
340	21-25	≤ 25	Diploma or higher	Diploma or higher	Urban	>55,000 YR	Higher than 220	Unemployed	No	≤ 3 times	Yes	Yes	Every 4 weeks or lless	No	Yes	No	Parous	Sana'a	Yes	No	Yes	No	2	1	1	1	No		32	Third trimester	Second trimester/Third trimester	4	No	No	No	No	No	No	No	No	No	No	No	No	No	Every 4 weeks	Yes	Yes	Yes
341	26-30	>25	Diploma or higher	Diploma or higher	Urban	>55,000 YR	165- less than 220	Unemployed	No	≤ 3 times	No	No	Every 4 weeks or lless	No	Yes	Yes	Parous	Sana'a	Yes	Yes	Yes	Yes	2	1	1		No		4	First trimester	First trimester	4	No	No	No	No	No	No	No	No	No	No	No	No	No	Every 4 weeks	Yes	Yes	Yes
342	21-25	≤ 25	High school	high school or less	Urban	>55,000 YR	55-less than 110	Unemployed	No	≤ 3 times	No	No	Every 6 weeks	No	Yes	No	Nulliparous	Sana'a	No		No		1	0	0		No		5	First trimester	First trimester	4	No	No	No	No	No	No	No	No	No	No	No	No	No	Every 8 weeks	No	No	Yes
343	>35	>25	Primary	high school or less	Urban	≤ 55000 YR	<=55 thousand	Unemployed	No	> 3 times	Yes	Yes	Every 4 weeks or lless	No	Yes	Yes	Parous	Sana'a	No		Yes	No	6	3	3	2	No		12	First trimester	First trimester	1	No	No	No	No	No	No	No	No	No	No	No	No	No	Every 4 weeks	Yes	Yes	Yes
344	>35	>25	Diploma or higher	Diploma or higher	Urban	>55,000 YR	Higher than 220	Employed	No	≤ 3 times	No	Yes	Every 4 weeks or lless	Yes	Yes	Yes	Parous	Sana'a	Yes	Yes	Yes	Yes	3	2	2		No		24	Second trimester	Second trimester/Third trimester	4	Yes	No	Yes	No	No	No	No	No	No	No	No	No	No	"Every two weeks	Yes	Yes	Yes
345	31-35	>25	High school	high school or less	Urban	>55,000 YR	55-less than 110	Unemployed	No	> 3 times	No	No	Every 6 weeks	No	No	Yes	Parous	Dhamar	No		No		6	5	5		No		36	Third trimester	Second trimester/Third trimester	16	No	No	No	No	No	No	No	No	No	No	No	No	No	More than 8 weeks	Yes	Yes	Yes
346	18-20	≤ 25	Diploma or higher	Diploma or higher	Urban	>55,000 YR	110- less than 165	Unemployed	No	≤ 3 times	No	No	Every 4 weeks or lless	No	Yes	No	Nulliparous	Sana'a	Yes	No	No		1	0	0		No		24	Second trimester	Second trimester/Third trimester	1	No	No	No	No	No	No	No	No	No	No	No	No	No	"Every two weeks	Sometimes	Yes	Yes
347	26-30	>25	High school	high school or less	Rural	≤ 55000 YR	<=55 thousand	Unemployed	No	≤ 3 times	No	No	Every 6 weeks	Yes	Yes	No	Parous	Sana'a	Yes	Yes	Yes	Yes	2	1	1		No		8	First trimester	First trimester	8	No	No	No	No	Yes	No	No	No	No	No	No	No	No	Every 6 weeks	Yes	Yes	Yes
348	26-30	>25	Diploma or higher	Diploma or higher	Urban	>55,000 YR	110- less than 165	Unemployed	No	≤ 3 times	Yes	Yes	Every 4 weeks or lless	No	Yes	Yes	Nulliparous	Sana'a	No		No		2	0	0	1	Yes	1	36	Third trimester	Second trimester/Third trimester	1	No	No	No	No	No	No	No	No	No	No	No	No	No	"Every two weeks	Sometimes	Yes	Yes
349	26-30	>25	High school	high school or less	Urban	>55,000 YR	110- less than 165	Unemployed	No	≤ 3 times	No	Yes	Every 4 weeks or lless	No	Yes	Yes	Parous	Ibb	Yes	Yes	Yes	Yes	3	2	2		Yes	1	36	Third trimester	Second trimester/Third trimester	4	No	No	No	No	No	No	No	No	No	No	No	No	No	Every 4 weeks	Yes	Yes	Yes
350	21-25	≤ 25	High school	high school or less	Urban	>55,000 YR	110- less than 165	Employed	No	≤ 3 times	Yes	Yes	Every 4 weeks or lless	No	Yes	Yes	Parous	Sana'a	Yes	Yes	Yes	Yes	3	1	1	1	No		20	Second trimester	Second trimester/Third trimester	4	No	No	No	No	No	No	No	No	No	No	No	No	No	"Every two weeks	Yes	Yes	Yes
351	26-30	>25	High school	high school or less	Urban	>55,000 YR	165- less than 220	Unemployed	Yes	> 3 times	Yes	No	Every 4 weeks or lless	No	Yes	Yes	Parous	Sana'a	Yes	No	Yes	No	4	2	2	1	No		28	Third trimester	Second trimester/Third trimester	4	No	No	No	No	No	No	No	No	No	No	No	No	No	"Every two weeks	Yes	Yes	Yes
352	>35	>25	Diploma or higher	Diploma or higher	Urban	>55,000 YR	Higher than 220	Employed	Yes	> 3 times	Yes	Yes	Every 4 weeks or lless	Yes	Yes	Yes	Parous	Sana'a	No		Yes	Yes	8	4	4	> 2	No		32	Third trimester	Second trimester/Third trimester	1	No	No	No	No	No	No	No	No	No	Yes	No	No	No	"Every two weeks	Yes	Yes	Yes
353	>35	>25	illiterate	high school or less	Urban	>55,000 YR	55-less than 110	Unemployed	No	> 3 times	No	No		No	Yes	No	Parous	Sana'a	No		Yes	Yes	10	9	5		No		24	Second trimester	Second trimester/Third trimester	4	No	No	No	No	No	No	No	No	No	No	No	No	No		No	No	Yes
354	>35	>25	Primary	high school or less	Rural	>55,000 YR	165- less than 220	Unemployed	No	> 3 times	Yes	Yes	Every 4 weeks or lless	Yes	Yes	Yes	Parous	Sana'a	Yes	Yes	Yes	Yes	8	2	2	> 2	No		8	First trimester	First trimester	1	No	No	No	No	No	No	No	No	Yes	No	No	No	No	"Every two weeks	No	No	Yes
355	21-25	≤ 25	High school	high school or less	Urban	>55,000 YR	Higher than 220	Unemployed	Yes	≤ 3 times	Yes	Yes	Every 4 weeks or lless	No	Yes	No	Nulliparous	Sana'a	Yes	Yes	Yes	Yes	2	0	0	1	No		4	First trimester	First trimester	1	No	No	No	No	No	No	No	No	No	No	No	No	No	"Every two weeks	Yes	Yes	Yes
356	21-25	≤ 25	High school	high school or less	Urban	>55,000 YR	55-less than 110	Employed	No	≤ 3 times	No	No	Every 4 weeks or lless	No	Yes	No	Parous	Sana'a	Yes	Yes	Yes	Yes	2	1	1		No		8	First trimester	First trimester	1	No	No	No	No	No	No	No	No	No	No	No	No	No	Every 4 weeks	Yes	Yes	Yes
357	26-30	>25	Diploma or higher	Diploma or higher	Urban	>55,000 YR	Higher than 220	Employed	No	> 3 times	Yes	Yes	Every 4 weeks or lless	No	Yes	Yes	Parous	Sana'a	No		No		5	3	3	1	No		1	First trimester	First trimester	1	No	No	No	No	No	No	No	No	No	No	No	No	No	Every 4 weeks	Yes	Yes	Yes
358	26-30	>25	Secondary	high school or less	Urban	>55,000 YR	55-less than 110	Unemployed	No	≤ 3 times	No	Yes	Every 6 weeks	Yes	Yes	Yes	Parous	Sana'a	No		Yes	Yes	3	2	2		No		18	Second trimester	Second trimester/Third trimester	3	No	No	Yes	No	No	No	No	No	No	No	No	No	No	Every 8 weeks	Yes	Yes	Yes
359	26-30	>25	High school	high school or less	Rural	>55,000 YR	55-less than 110	Unemployed	Yes	> 3 times	Yes	Yes	Every 6 weeks	Yes	Yes	Yes	Parous	Sana'a	No		No		5	3	3	1	No		36	Third trimester	Second trimester/Third trimester	2	No	No	No	No	Yes	No	No	No	No	No	No	No	No	More than 8 weeks	Sometimes	Yes	Yes
360	26-30	>25	Diploma or higher	Diploma or higher	Urban	>55,000 YR	165- less than 220	Employed	No	≤ 3 times	No	Yes	Every 6 weeks	Yes	Yes	Yes	Parous	Sana'a	Yes	Yes	Yes	Yes	2	1	1		No		36	Third trimester	Second trimester/Third trimester	12	No	No	No	No	No	No	No	No	No	No	No	Yes	No	Every 8 weeks	No	No	Yes
361	>35	>25	illiterate	high school or less	Urban	>55,000 YR	55-less than 110	Employed	No	> 3 times	No	No	Every 6 weeks	Yes	Yes	No	Parous	Sana'a	No		Yes	Yes	5	4	4		No		20	Second trimester	Second trimester/Third trimester	12	No	Yes	No	No	No	No	No	No	No	No	No	No	No	More than 8 weeks	No	No	Yes
362	26-30	>25	High school	high school or less	Urban	>55,000 YR	110- less than 165	Unemployed	No	≤ 3 times	No	Yes	Every 4 weeks or lless	Yes	Yes	No	Nulliparous	Sana'a	Yes	Yes	Yes	Yes	1	0	0		No		9	First trimester	First trimester	4	No	No	No	No	Yes	No	No	No	No	No	No	No	No	"Every two weeks	Yes	Yes	Yes
363	18-20	≤ 25	High school	high school or less	Urban	>55,000 YR	165- less than 220	Unemployed	Yes	≤ 3 times	No	Yes	Every 4 weeks or lless	No	Yes	No	Nulliparous	Sana'a	Yes	Yes	Yes	Yes	1	0	0		No		13	Second trimester	Second trimester/Third trimester	7	No	No	No	No	No	No	No	No	No	No	No	No	No	Every 4 weeks	Yes	Yes	Yes
364	>35	>25	illiterate	high school or less	Urban	>55,000 YR	Higher than 220	Unemployed	No	> 3 times	Yes	Yes	Every 4 weeks or lless	No	Yes	Yes	Parous	Sana'a	Yes	No	Yes	Yes	6	3	3	2	No		4	First trimester	First trimester	1	No	No	No	No	No	No	No	No	No	No	No	No	No	Every 4 weeks	No	No	Yes
365	18-20	≤ 25	High school	high school or less	Urban	>55,000 YR	Higher than 220	Employed	No	≤ 3 times	No	No	Every 4 weeks or lless	No	Yes	No	Nulliparous	Sana'a	No		No		1	0	0		No		28	Third trimester	Second trimester/Third trimester	1	No	No	No	No	No	No	No	No	No	No	No	No	No	"Every two weeks	No	No	Yes
366	26-30	>25	Primary	high school or less	Urban	≤ 55000 YR	<=55 thousand	Unemployed	No	> 3 times	Yes	No	Every 6 weeks	No	No	No	Parous	Sana'a	No		Yes	Yes	6	4	4	1	No		32	Third trimester	Second trimester/Third trimester	32	No	No	No	No	No	No	No	No	No	No	No	No	No	More than 8 weeks	No	No	Yes
367	31-35	>25	Secondary	high school or less	Urban	>55,000 YR	55-less than 110	Unemployed	No	> 3 times	No	Yes	Every 6 weeks	No	Yes	No	Parous	Sana'a	No		No		4	3	3		No		8	First trimester	First trimester	1	No	No	No	No	No	No	No	No	No	No	No	No	No	Every 6 weeks	Yes	Yes	Yes
368	18-20	≤ 25	Primary	high school or less	Urban	>55,000 YR	55-less than 110	Unemployed	No	≤ 3 times	No	Yes	Every 4 weeks or lless	Yes	Yes	No	Nulliparous	Sana'a	No		No		1	0	0		No		20	Second trimester	Second trimester/Third trimester	6	No	No	No	No	No	No	No	No	No	No	No	No	Yes	"Every two weeks	Yes	Yes	Yes
369	18-20	≤ 25	High school	high school or less	Urban	>55,000 YR	Higher than 220	Unemployed	No	≤ 3 times	No	No	Every 4 weeks or lless	No	Yes	No	Nulliparous	Sana'a	No		No		1	0	0		No		27	Second trimester	Second trimester/Third trimester	6	No	No	No	No	No	No	No	No	No	No	No	No	No	Every 4 weeks	No	No	No
370	21-25	≤ 25	High school	high school or less	Rural	>55,000 YR	Higher than 220	Unemployed	No	≤ 3 times	No	Yes	Every 4 weeks or lless	No	Yes	No	Nulliparous	Sana'a	No		No		1	0	0		No		9	First trimester	First trimester	4	No	No	No	No	No	No	No	No	No	No	No	No	No	Every 4 weeks	Yes	Yes	Yes
371	21-25	≤ 25	High school	high school or less	Rural	>55,000 YR	165- less than 220	Unemployed	No	≤ 3 times	Yes	Yes	Every 4 weeks or lless	No	Yes	Yes	Parous	Sana'a	No		Yes	Yes	3	1	1	1	No		13	Second trimester	Second trimester/Third trimester	1	No	No	No	No	No	No	No	No	No	No	No	No	No	Every 4 weeks	No	Yes	Yes
372	26-30	>25	Diploma or higher	Diploma or higher	Rural	>55,000 YR	165- less than 220	Unemployed	No	≤ 3 times	No	No	Every 6 weeks	Yes	Yes	Yes	Parous	Sana'a	No		Yes	Yes	2	1	1		No		33	Third trimester	Second trimester/Third trimester	6	No	No	No	No	No	No	No	No	No	No	No	Yes	No	More than 8 weeks	Yes	Yes	Yes
373	21-25	≤ 25	Diploma or higher	Diploma or higher	Urban	>55,000 YR	55-less than 110	Unemployed	No	≤ 3 times	No	No	Every 4 weeks or lless	No	Yes	No	Nulliparous	Sana'a	Yes	No	Yes	No	1	0	0		No		34	Third trimester	Second trimester/Third trimester	3	No	No	No	No	No	No	No	No	No	No	No	No	No	Every 4 weeks	No	No	No
374	31-35	>25	Diploma or higher	Diploma or higher	Urban	>55,000 YR	Higher than 220	Unemployed	Yes	≤ 3 times	No	Yes	Every 4 weeks or lless	No	Yes	No	Nulliparous	Sana'a	No		No		1	0	0		No		29	Third trimester	Second trimester/Third trimester	2	No	No	No	No	No	No	No	No	No	No	No	No	No	Every 4 weeks	Yes	Yes	Yes
375	18-20	≤ 25	Primary	high school or less	Urban	>55,000 YR	55-less than 110	Unemployed	No	≤ 3 times	No	No	Every 4 weeks or lless	No	Yes	Yes	Parous	Sana'a	No		No		2	1	1		No		8	First trimester	First trimester	8	No	No	No	No	No	No	No	No	No	No	No	No	No	Every 4 weeks	Yes	Yes	Yes
376	31-35	>25	High school	high school or less	Urban	>55,000 YR	110- less than 165	Unemployed	Yes	> 3 times	Yes	No	Every 6 weeks	No	Yes	Yes	Parous	Sana'a	Yes	No	Yes	No	5	3	3	1	No		14	Second trimester	Second trimester/Third trimester	8	No	No	No	No	No	No	No	No	No	No	No	No	No	Every 8 weeks	Yes	Yes	Yes
377	26-30	>25	High school	high school or less	Urban	>55,000 YR	Higher than 220	Unemployed	No	≤ 3 times	No	Yes	Every 6 weeks	No	Yes	No	Nulliparous	Sana'a	No		No		1	0	0		No		36	Third trimester	Second trimester/Third trimester	5	No	No	No	No	No	No	No	No	No	No	No	No	No	Every 8 weeks	Sometimes	Yes	No
378	21-25	≤ 25	High school	high school or less	Urban	≤ 55000 YR	<=55 thousand	Unemployed	No	≤ 3 times	No	No	Every 6 weeks	No	Yes	No	Nulliparous	Sana'a	Yes	No	Yes	No	1	0	0		No		24	Second trimester	Second trimester/Third trimester	6	No	No	No	No	No	No	No	No	No	No	No	No	No	More than 8 weeks	Sometimes	No	Yes
379	31-35	>25	Diploma or higher	Diploma or higher	Urban	>55,000 YR	55-less than 110	Unemployed	Yes	> 3 times	No	No	Every 4 weeks or lless	No	Yes	Yes	Parous	Sana'a	Yes	No	Yes	Yes	4	3	3		No		21	Second trimester	Second trimester/Third trimester	3	No	No	No	No	No	No	No	No	No	No	No	No	No	Every 4 weeks	Sometimes	Yes	No
380	21-25	≤ 25	High school	high school or less	Urban	>55,000 YR	Higher than 220	Unemployed	No	≤ 3 times	No	No	Every 6 weeks	No	Yes	No	Parous	Sana'a	No		No		2	1	1		No		30	Third trimester	Second trimester/Third trimester	3	No	No	No	No	No	No	No	No	No	No	No	No	No	Every 6 weeks	Yes	Yes	Yes
381	31-35	>25	Secondary	high school or less	Urban	≤ 55000 YR	<=55 thousand	Unemployed	No	> 3 times	Yes	No	Every 6 weeks	No	Yes	Yes	Parous	Sana'a	Yes	No	No		7	5	5	1	No		21	Second trimester	Second trimester/Third trimester	10	No	No	No	No	No	No	No	No	No	No	No	No	No	More than 8 weeks	Sometimes	Yes	Yes
382	26-30	>25	Primary	high school or less	Urban	≤ 55000 YR	<=55 thousand	Unemployed	No	> 3 times	No	No	Every 6 weeks	No	Yes	No	Parous	Sana'a	No		No		5	4	4		No		33	Third trimester	Second trimester/Third trimester	12	No	No	No	No	No	No	No	No	No	No	No	No	No	Every 6 weeks	No	No	Yes
383	>35	>25	Primary	high school or less	Urban	≤ 55000 YR	<=55 thousand	Employed	No	> 3 times	Yes	No	Every 4 weeks or lless	Yes	Yes	Yes	Parous	Sana'a	No		No		6	4	4	1	Yes	1	19	Second trimester	Second trimester/Third trimester	6	No	Yes	No	No	No	No	No	No	No	No	No	No	No	Every 4 weeks	Sometimes	Yes	Yes
384	21-25	≤ 25	High school	high school or less	Rural	≤ 55000 YR	<=55 thousand	Unemployed	No	> 3 times	No	No	Every 6 weeks	No	Yes	No	Parous	Sana'a	No		No		4	3	3		Yes	1	6	First trimester	First trimester	6	No	No	No	No	No	No	No	No	No	No	No	No	No	More than 8 weeks	Sometimes	No	Yes
385	26-30	>25	Diploma or higher	Diploma or higher	Rural	≤ 55000 YR	<=55 thousand	Employed	No	≤ 3 times	Yes	Yes	Every 6 weeks	No	Yes	No	Nulliparous	Sana'a	No		Yes	Yes	2	0	0	1	No		4	First trimester	First trimester	4	No	No	No	No	No	No	No	No	No	No	No	No	No	More than 8 weeks	No	No	Yes
386	21-25	≤ 25	High school	high school or less	Urban	≤ 55000 YR	<=55 thousand	Unemployed	No	> 3 times	Yes	No	Every 6 weeks	No	Yes	Yes	Parous	Sana'a	No		Yes	Yes	4	1	1	2	No		20	Second trimester	Second trimester/Third trimester	4	No	No	No	No	No	No	No	No	No	No	No	No	No	Every 8 weeks	Sometimes	No	Yes
387	21-25	≤ 25	High school	high school or less	Urban	>55,000 YR	110- less than 165	Unemployed	No	≤ 3 times	Yes	Yes	Every 4 weeks or lless	No	Yes	Yes	Nulliparous	Sana'a	No		Yes	Yes	2	0	0	1	No		3	First trimester	First trimester	3	No	No	No	No	No	No	No	No	No	No	No	No	No	Every 4 weeks	No	No	Yes
388	31-35	>25	Diploma or higher	Diploma or higher	Urban	>55,000 YR	Higher than 220	Employed	Yes	≤ 3 times	No	No	Every 6 weeks	No	Yes	Yes	Parous	Sana'a	No		No		3	2	2		No		17	Second trimester	Second trimester/Third trimester	4	No	No	No	No	No	No	No	No	No	No	No	No	No	More than 8 weeks	Yes	Yes	Yes
389	21-25	≤ 25	Primary	high school or less	Rural	>55,000 YR	55-less than 110	Unemployed	Yes	≤ 3 times	No	No	Every 6 weeks	No	Yes	Yes	Parous	Sana'a	No		Yes	Yes	2	1	1		No		32	Third trimester	Second trimester/Third trimester	4	No	No	No	No	No	No	No	No	No	No	No	No	No	More than 8 weeks	Sometimes	Yes	Yes
390	18-20	≤ 25	High school	high school or less	Urban	>55,000 YR	55-less than 110	Unemployed	No	≤ 3 times	No	No	Every 4 weeks or lless	No	Yes	No	Nulliparous	Sana'a	No		No		1	0	0		No		25	Second trimester	Second trimester/Third trimester	4	No	No	No	No	No	No	No	No	No	No	No	No	No	Every 4 weeks	No	Yes	Yes
391	31-35	>25	Primary	high school or less	Urban	>55,000 YR	55-less than 110	Unemployed	Yes	> 3 times	No	No	Every 6 weeks	No	Yes	No	Parous	Sana'a	No		Yes	Yes	5	4	4		No		30	Third trimester	Second trimester/Third trimester	10	No	No	No	No	No	No	No	No	No	No	No	No	No	Every 8 weeks	Yes	Yes	Yes
392	26-30	>25	Diploma or higher	Diploma or higher	Urban	>55,000 YR	55-less than 110	Unemployed	No	≤ 3 times	No	No	Every 4 weeks or lless	No	Yes	No	Nulliparous	Sana'a	Yes	No	Yes	Yes	1	0	0		No		25	Second trimester	Second trimester/Third trimester	8	No	No	No	No	No	No	No	No	No	No	No	No	No	Every 4 weeks	Yes	Yes	Yes
393	26-30	>25	Diploma or higher	Diploma or higher	Urban	>55,000 YR	55-less than 110	Unemployed	No	≤ 3 times	No	No	Every 4 weeks or lless	No	Yes	No	Nulliparous	Sana'a	No		No		1	0	0		No		29	Third trimester	Second trimester/Third trimester	4	No	No	No	No	No	No	No	No	No	No	No	No	No	Every 4 weeks	Sometimes	Yes	No
394	26-30	>25	High school	high school or less	Urban	>55,000 YR	55-less than 110	Unemployed	Yes	≤ 3 times	Yes	Yes	Every 4 weeks or lless	No	Yes	No	Nulliparous	Sana'a	No		Yes	Yes	2	0	0	1	No		24	Second trimester	Second trimester/Third trimester	6	No	No	No	No	No	No	No	No	No	No	No	No	No	Every 4 weeks	Yes	Yes	No
395	18-20	≤ 25	Primary	high school or less	Urban	>55,000 YR	55-less than 110	Unemployed	No	≤ 3 times	No	No	Every 4 weeks or lless	No	Yes	Yes	Parous	Sana'a	No		Yes	No	2	1	1		No		4	First trimester	First trimester	4	No	No	No	No	No	No	No	No	No	No	No	No	No	Every 4 weeks	No	No	Yes
396	18-20	≤ 25	High school	high school or less	Urban	>55,000 YR	165- less than 220	Unemployed	Yes	≤ 3 times	No	No	Every 6 weeks	No	Yes	Yes	Parous	Sana'a	Yes	Yes	Yes	Yes	2	1	1		No		20	Second trimester	Second trimester/Third trimester	4	No	No	No	No	No	No	No	No	No	No	No	No	No	Every 6 weeks	Sometimes	Yes	Yes
397	31-35	>25	High school	high school or less	Urban	>55,000 YR	55-less than 110	Unemployed	Yes	≤ 3 times	No	No	Every 4 weeks or lless	No	Yes	Yes	Parous	Sana'a	Yes	No	Yes	No	2	1	1		No		9	First trimester	First trimester	6	No	No	No	No	No	No	No	No	No	No	No	No	No	Every 4 weeks	Yes	Yes	Yes
398	26-30	>25	High school	high school or less	Rural	≤ 55000 YR	<=55 thousand	Unemployed	No	> 3 times	No	No	Every 6 weeks	No	Yes	Yes	Parous	Sana'a	No		Yes	Yes	6	5	5		No		29	Third trimester	Second trimester/Third trimester	25	No	No	No	No	No	No	No	No	No	No	No	No	No	More than 8 weeks	Yes	Yes	Yes
399	31-35	>25	Diploma or higher	Diploma or higher	Urban	>55,000 YR	55-less than 110	Unemployed	Yes	≤ 3 times	No	No	Every 6 weeks	No	Yes	Yes	Parous	Sana'a	No		No		2	1	1		No		36	Third trimester	Second trimester/Third trimester	4	No	No	No	No	No	No	No	No	No	No	No	No	No	Every 8 weeks	Yes	Yes	Yes
400	>35	>25	Diploma or higher	Diploma or higher	Urban	>55,000 YR	Higher than 220	Employed	Yes	> 3 times	Yes	No	Every 4 weeks or lless	No	Yes	Yes	Parous	Sana'a	Yes	Yes	Yes	Yes	5	2	2	2	No		21	Second trimester	Second trimester/Third trimester	13	No	No	No	No	No	No	No	No	No	No	No	No	No	Every 4 weeks	Yes	No	Yes
401	31-35	>25	High school	high school or less	Urban	>55,000 YR	165- less than 220	Unemployed	No	> 3 times	Yes	Yes	Every 4 weeks or lless	No	Yes	Yes	Parous	Sana'a	No		Yes	Yes	5	3	3	1	No		25	Second trimester	Second trimester/Third trimester	6	No	No	No	No	No	No	No	No	No	No	No	No	No	Every 4 weeks	Yes	Yes	Yes
402	18-20	≤ 25	Primary	high school or less	Rural	≤ 55000 YR	<=55 thousand	Unemployed	No	≤ 3 times	No	No	Every 4 weeks or lless	No	No	No	Parous	Ibb	No		No		2	1	1		No		32	Third trimester	Second trimester/Third trimester	4	No	No	No	No	No	No	No	No	No	No	No	No	No	Every 4 weeks	Yes	Yes	Yes
403	21-25	≤ 25	Primary	high school or less	Rural	>55,000 YR	165- less than 220	Unemployed	No	> 3 times	Yes	No	Every 4 weeks or lless	Yes	Yes	Yes	Parous	Ibb	No		Yes	Yes	8	4	4	> 2	No		37	Third trimester	Second trimester/Third trimester	3	No	No	Yes	No	No	No	No	No	No	No	No	No	Yes	"Every two weeks	Yes	Yes	No
404	21-25	≤ 25	Primary	high school or less	Rural	≤ 55000 YR	<=55 thousand	Unemployed	No	≤ 3 times	Yes	Yes	Every 6 weeks	No	No	No	Parous	Ibb	No		Yes	No	2	1	1	1	No		16	Second trimester	Second trimester/Third trimester	16	No	No	No	No	No	No	No	No	No	No	No	No	No	Every 8 weeks	No	No	Yes
405	31-35	>25	Diploma or higher	Diploma or higher	Rural	>55,000 YR	55-less than 110	Unemployed	No	> 3 times	Yes	No	Every 4 weeks or lless	No	No	No	Parous	Ibb	Yes	Yes	Yes	Yes	4	3	3	1	No		4	First trimester	First trimester	4	No	No	No	No	No	No	No	No	No	No	No	No	No	Every 4 weeks	Yes	Yes	Yes
406	>35	>25	illiterate	high school or less	Rural	≤ 55000 YR	<=55 thousand	Unemployed	No	> 3 times	Yes	No	Every 4 weeks or lless	No	No	Yes	Parous	Ibb	No		Yes	No	8	5	5	2	No		8	First trimester	First trimester	8	No	No	No	No	No	No	No	No	No	No	No	No	No	Every 4 weeks	No	No	Yes
407	18-20	≤ 25	Primary	high school or less	Urban	>55,000 YR	55-less than 110	Unemployed	No	≤ 3 times	No	No	Every 6 weeks	No	No	No	Nulliparous	Ibb	No		Yes	Yes	1	0	0		No		36	Third trimester	Second trimester/Third trimester	12	No	No	No	No	No	No	No	No	No	No	No	No	No	Every 8 weeks	Yes	Yes	Yes
408	21-25	≤ 25	Diploma or higher	Diploma or higher	Urban	>55,000 YR	Higher than 220	Unemployed	Yes	≤ 3 times	No	No	Every 4 weeks or lless	No	Yes	No	Nulliparous	Ibb	No		No		1	0	0		No		36	Third trimester	Second trimester/Third trimester	3	No	No	No	No	No	No	No	No	No	No	No	No	No	Every 4 weeks	Yes	Yes	Yes
409	26-30	>25	illiterate	high school or less	Urban	>55,000 YR	Higher than 220	Unemployed	No	≤ 3 times	No	Yes	Every 4 weeks or lless	No	Yes	No	Parous	Ibb	No		Yes	No	2	1	1		No		38	Third trimester	Second trimester/Third trimester	2	No	No	No	No	No	No	No	No	No	No	No	No	No	Every 4 weeks	No	No	Yes
410	31-35	>25	illiterate	high school or less	Rural	≤ 55000 YR	<=55 thousand	Unemployed	No	> 3 times	No	No	Every 6 weeks	Yes	No	Yes	Parous	Ibb	No		No		4	3	3		No		36	Third trimester	Second trimester/Third trimester	8	No	No	No	No	Yes	No	No	No	No	No	No	No	No	Every 8 weeks	No	No	Yes
411	21-25	≤ 25	Primary	high school or less	Rural	≤ 55000 YR	<=55 thousand	Unemployed	No	≤ 3 times	No	No	Every 6 weeks	No	No	No	Parous	Ibb	No		Yes	Yes	2	1	1		No		20	Second trimester	Second trimester/Third trimester	20	No	No	No	No	No	No	No	No	No	No	No	No	No	More than 8 weeks	No	Yes	No
412	21-25	≤ 25	Secondary	high school or less	Urban	>55,000 YR	165- less than 220	Unemployed	No	> 3 times	Yes	Yes	Every 4 weeks or lless	No	No	Yes	Parous	Ibb	No		No		4	2	2	1	No		35	Third trimester	Second trimester/Third trimester	4	No	No	No	No	No	No	No	No	No	No	No	No	No	Every 4 weeks	Sometimes	Yes	Yes
413	31-35	>25	High school	high school or less	Rural	≤ 55000 YR	<=55 thousand	Unemployed	No	≤ 3 times	No	No	Every 4 weeks or lless	Yes	No	No	Nulliparous	Ibb	No		Yes	Yes	1	0	0		No		36	Third trimester	Second trimester/Third trimester	2	No	No	Yes	No	Yes	No	No	No	No	No	No	No	No	Every 4 weeks	Sometimes	Yes	Yes
414	18-20	≤ 25	High school	high school or less	Urban	>55,000 YR	55-less than 110	Unemployed	No	≤ 3 times	No	No	Every 4 weeks or lless	No	Yes	No	Nulliparous	Ibb	No		Yes	Yes	1	0	0		No		16	Second trimester	Second trimester/Third trimester	8	No	No	No	No	No	No	No	No	No	No	No	No	No	Every 4 weeks	Sometimes	Yes	No
415	18-20	≤ 25	Primary	high school or less	Urban	≤ 55000 YR	<=55 thousand	Unemployed	No	≤ 3 times	Yes	Yes	Every 6 weeks	No	Yes	No	Nulliparous	Ibb	No		No		2	0	0	1	No		15	Second trimester	Second trimester/Third trimester	2	No	No	No	No	No	No	No	No	No	No	No	No	No	Every 6 weeks	Sometimes	Yes	Yes
416	21-25	≤ 25	Primary	high school or less	Urban	≤ 55000 YR	<=55 thousand	Unemployed	No	≤ 3 times	No	No	Every 6 weeks	No	Yes	No	Parous	Ibb	No		No		3	2	2		No		24	Second trimester	Second trimester/Third trimester	6	No	No	No	No	No	No	No	No	No	No	No	No	No	Every 6 weeks	No	No	Yes
417	31-35	>25	illiterate	high school or less	Rural	≤ 55000 YR	<=55 thousand	Unemployed	No	> 3 times	No	No	Every 4 weeks or lless	Yes	No	No	Parous	Ibb	No		Yes	No	5	4	4		No		36	Third trimester	Second trimester/Third trimester	16	No	No	No	No	No	No	No	No	No	No	No	No	No	Every 4 weeks	No	No	No
418	21-25	≤ 25	Primary	high school or less	Rural	≤ 55000 YR	<=55 thousand	Unemployed	No	> 3 times	Yes	No	Every 4 weeks or lless	No	No	Yes	Parous	Ibb	No		Yes	Yes	5	2	2	2	No		8	First trimester	First trimester	10	No	No	No	No	No	No	No	No	No	No	No	No	No	Every 4 weeks	No	No	Yes
419	21-25	≤ 25	Diploma or higher	Diploma or higher	Urban	>55,000 YR	55-less than 110	Unemployed	No	≤ 3 times	No	No	Every 4 weeks or lless	No	Yes	No	Nulliparous	Ibb	No		No		1	0	0		No		16	Second trimester	Second trimester/Third trimester	3	No	No	No	No	No	No	No	No	No	No	No	No	No	Every 4 weeks	Yes	Yes	Yes
420	26-30	>25	High school	high school or less	Rural	≤ 55000 YR	<=55 thousand	Unemployed	No	> 3 times	No	No	Every 6 weeks	No	Yes	Yes	Parous	Ibb	No		Yes	Yes	4	3	3		No		32	Third trimester	Second trimester/Third trimester	7	No	No	No	No	No	No	No	No	No	No	No	No	No	More than 8 weeks	Yes	Yes	Yes
421	>35	>25	illiterate	high school or less	Rural	≤ 55000 YR	<=55 thousand	Unemployed	No	> 3 times	No	No	Every 6 weeks	No	No	No	Parous	Ibb	No		No		5	4	4		No		34	Third trimester	Second trimester/Third trimester	6	No	No	No	No	No	No	No	No	No	No	No	No	No	More than 8 weeks	No	No	No
422	26-30	>25	Primary	high school or less	Rural	≤ 55000 YR	<=55 thousand	Unemployed	No	> 3 times	Yes	Yes	Every 4 weeks or lless	Yes	Yes	Yes	Parous	Ibb	No		Yes	Yes	4	2	2	1	No		32	Third trimester	Second trimester/Third trimester	4	No	No	Yes	No	No	No	No	No	No	No	No	No	No	Every 4 weeks	No	No	Yes
423	21-25	≤ 25	Primary	high school or less	Urban	>55,000 YR	55-less than 110	Unemployed	No	> 3 times	Yes	Yes	Every 4 weeks or lless	No	Yes	Yes	Parous	Ibb	No		No		7	3	3	> 2	No		28	Third trimester	Second trimester/Third trimester	6	No	No	No	No	No	No	No	No	No	No	No	No	No	"Every two weeks	Sometimes	Yes	Yes
424	21-25	≤ 25	illiterate	high school or less	Rural	≤ 55000 YR	<=55 thousand	Unemployed	No	> 3 times	No	No	Every 6 weeks	No	No	No	Parous	Ibb	No		No		4	3	3		No		34	Third trimester	Second trimester/Third trimester	34	No	No	No	No	No	No	No	No	No	No	No	No	No	More than 8 weeks	No	No	No
425	18-20	≤ 25	High school	high school or less	Urban	≤ 55000 YR	<=55 thousand	Unemployed	No	≤ 3 times	No	No	Every 6 weeks	Yes	No	No	Nulliparous	Ibb	Yes	No	No	No	1	0	0		No		20	Second trimester	Second trimester/Third trimester	8	No	No	No	No	Yes	No	No	No	No	No	No	No	No	Every 6 weeks	No	No	Yes
426	21-25	≤ 25	Primary	high school or less	Rural	≤ 55000 YR	<=55 thousand	Unemployed	No	≤ 3 times	Yes	No	Every 6 weeks	No	Yes	Yes	Parous	Ibb	No		Yes	Yes	3	1	1	1	No		16	Second trimester	Second trimester/Third trimester	16	No	No	No	No	No	No	No	No	No	No	No	No	No	More than 8 weeks	Sometimes	Yes	Yes
427	21-25	≤ 25	Primary	high school or less	Rural	≤ 55000 YR	<=55 thousand	Unemployed	No	≤ 3 times	No	No	Every 6 weeks	No	No	No	Parous	Ibb	No		Yes	Yes	3	2	2		No		36	Third trimester	Second trimester/Third trimester	28	No	No	No	No	No	No	No	No	No	No	No	No	No	More than 8 weeks	Yes	Yes	Yes
428	18-20	≤ 25	Primary	high school or less	Rural	>55,000 YR	110- less than 165	Unemployed	No	≤ 3 times	Yes	Yes	Every 4 weeks or lless	Yes	Yes	Yes	Parous	Ibb	No		Yes	No	3	1	1	1	No		30	Third trimester	Second trimester/Third trimester	4	No	No	No	No	Yes	No	No	No	No	No	No	Yes	No	"Every two weeks	No	Yes	Yes
429	18-20	≤ 25	High school	high school or less	Urban	≤ 55000 YR	<=55 thousand	Unemployed	No	≤ 3 times	Yes	Yes	Every 4 weeks or lless	Yes	Yes	Yes	Nulliparous	Ibb	No		No		3	0	0	2	No		20	Second trimester	Second trimester/Third trimester	2	No	No	Yes	No	Yes	No	No	No	No	No	No	No	No	Every 4 weeks	Yes	Yes	Yes
430	21-25	≤ 25	Secondary	high school or less	Urban	≤ 55000 YR	<=55 thousand	Unemployed	No	≤ 3 times	Yes	Yes	Every 4 weeks or lless	Yes	Yes	Yes	Parous	Ibb	No		No		3	1	1	1	No		26	Second trimester	Second trimester/Third trimester	1	No	No	No	No	No	No	No	No	No	No	No	Yes	No	Every 4 weeks	Sometimes	Yes	Yes
431	21-25	≤ 25	Diploma or higher	Diploma or higher	Urban	>55,000 YR	165- less than 220	Unemployed	No	≤ 3 times	No	Yes	Every 4 weeks or lless	No	Yes	No	Nulliparous	Ibb	No		No		1	0	0		No		36	Third trimester	Second trimester/Third trimester	2	No	No	No	No	No	No	No	No	No	No	No	No	No	Every 4 weeks	Sometimes	Yes	Yes
432	18-20	≤ 25	Primary	high school or less	Urban	≤ 55000 YR	<=55 thousand	Unemployed	No	≤ 3 times	No	No	Every 4 weeks or lless	Yes	Yes	No	Nulliparous	Ibb	No		Yes	No	1	0	0		No		19	Second trimester	Second trimester/Third trimester	8	No	No	No	No	Yes	No	No	No	No	No	No		No	Every 4 weeks	No	No	Yes
433	18-20	≤ 25	High school	high school or less	Urban	≤ 55000 YR	<=55 thousand	Unemployed	No	≤ 3 times	No	Yes	Every 4 weeks or lless	No	No	No	Nulliparous	Ibb	No		No		1	0	0		No		5	First trimester	First trimester	5	No	No	No	No	No	No	No	No	No	No	No	No	No	Every 4 weeks	Sometimes	Yes	Yes
434	18-20	≤ 25	Primary	high school or less	Urban	≤ 55000 YR	<=55 thousand	Unemployed	No	≤ 3 times	No	No	Every 6 weeks	No	No	No	Nulliparous	Ibb	No		No		1	0	0		No		32	Third trimester	Second trimester/Third trimester	12	No	No	No	No	No	No	No	No	No	No	No	No	No	Every 6 weeks	No	Yes	Yes
435	18-20	≤ 25	Primary	high school or less	Urban	≤ 55000 YR	<=55 thousand	Unemployed	No	≤ 3 times	No	Yes	Every 6 weeks	No	Yes	Yes	Parous	Ibb	No		Yes	Yes	2	1	1		No		29	Third trimester	Second trimester/Third trimester	4	No	No	No	No	No	No	No	No	No	No	No	No	No	Every 6 weeks	Yes	Yes	Yes
436	18-20	≤ 25	Primary	high school or less	Rural	>55,000 YR	110- less than 165	Unemployed	No	≤ 3 times	No	No	Every 6 weeks	No	Yes	No	Nulliparous	Ibb	No		No		1	0	0		No		36	Third trimester	Second trimester/Third trimester	4	No	No	No	No	No	No	No	No	No	No	No	No	No	Every 6 weeks	No	No	Yes
437	21-25	≤ 25	Secondary	high school or less	Urban	≤ 55000 YR	<=55 thousand	Unemployed	No	≤ 3 times	No	No	Every 4 weeks or lless	No	Yes	Yes	Parous	Ibb	No		No		3	2	2		No		4	First trimester	First trimester	4	No	No	No	No	No	No	No	No	No	No	No	No	No	"Every two weeks	Yes	Yes	Yes
438	21-25	≤ 25	Secondary	high school or less	Urban	≤ 55000 YR	<=55 thousand	Unemployed	No	≤ 3 times	Yes	Yes	Every 6 weeks	Yes	Yes	No	Parous	Ibb	No		Yes	No	3	1	1	1	No		32	Third trimester	Second trimester/Third trimester	8	No	No	No	No	Yes	No	No	No	No	No	No	No	No	More than 8 weeks	No	No	Yes
439	18-20	≤ 25	High school	high school or less	Rural	≤ 55000 YR	<=55 thousand	Unemployed	No	≤ 3 times	No	No	Every 6 weeks	Yes	Yes	No	Nulliparous	Dhamar	Yes	No	Yes	No	1	0	0		No		33	Third trimester	Second trimester/Third trimester	16	No	No	Yes	No	No	No	No	No	No	No	No	No	No	Every 6 weeks	Yes	Yes	Yes
440	18-20	≤ 25	Primary	high school or less	Rural	>55,000 YR	55-less than 110	Unemployed	No	≤ 3 times	No	No	Every 6 weeks	Yes	No	No	Nulliparous	Ibb	No		No		1	0	0		No		32	Third trimester	Second trimester/Third trimester	8	No	No	No	No	Yes	No	No	No	No	No	No	No	No	Every 6 weeks	No	No	Yes
441	21-25	≤ 25	Primary	high school or less	Urban	>55,000 YR	55-less than 110	Unemployed	No	≤ 3 times	No	No	Every 6 weeks	No	Yes	No	Nulliparous	Ibb	Yes	No	Yes	No	1	0	0		No		32	Third trimester	Second trimester/Third trimester	20	No	No	No	No	No	No	No	No	No	No	No	No	No	Every 6 weeks	Yes	Yes	No
442	18-20	≤ 25	Secondary	high school or less	Rural	>55,000 YR	165- less than 220	Unemployed	No	≤ 3 times	Yes	Yes	Every 4 weeks or lless	No	Yes	Yes	Nulliparous	Ibb	Yes	No	Yes	No	2	0	0	1	No		6	First trimester	First trimester	4	No	No	No	No	No	No	No	No	No	No	No	No	No	Every 4 weeks	Yes	Yes	Yes
443	18-20	≤ 25	Secondary	high school or less	Urban	≤ 55000 YR	<=55 thousand	Unemployed	No	≤ 3 times	No	No	Every 4 weeks or lless	Yes	No	Yes	Nulliparous	Ibb	Yes	No	Yes	No	2	0	0		No		12	First trimester	First trimester	4	No	No	Yes	No	No	No	No	No	No	No	No	No	Yes	Every 4 weeks	Yes	Yes	Yes
444	21-25	≤ 25	illiterate	high school or less	Urban	≤ 55000 YR	<=55 thousand	Unemployed	No	> 3 times	No	No	Every 6 weeks	Yes	No	No	Parous	Ibb	No		Yes	Yes	4	3	3		No		34	Third trimester	Second trimester/Third trimester	12	Yes	No	Yes	No	No	No	No	No	No	No	No	No	No	Every 8 weeks	No	No	Yes
445	21-25	≤ 25	High school	high school or less	Rural	≤ 55000 YR	<=55 thousand	Unemployed	No	> 3 times	Yes	No	Every 4 weeks or lless	Yes	No	Yes	Parous	Dhamar	No		No		4	2	2	1	No		33	Third trimester	Second trimester/Third trimester	8	No	No	Yes	No	No	No	No	No	No	No	No	No	No	Every 4 weeks	Yes	Yes	Yes
446	21-25	≤ 25	illiterate	high school or less	Urban	>55,000 YR	55-less than 110	Unemployed	No	≤ 3 times	No	No	Every 6 weeks	Yes	Yes	No	Parous	Ibb	No		Yes	Yes	3	2	2		No		20	Second trimester	Second trimester/Third trimester	8	No	No	Yes	No	No	No	No	No	No	No	No	No	No	Every 8 weeks	Yes	Yes	Yes
447	31-35	>25	Secondary	high school or less	Urban	>55,000 YR	55-less than 110	Unemployed	No	> 3 times	Yes	No	Every 4 weeks or lless	No	Yes	Yes	Parous	Ibb	No		Yes	No	7	5	5	1	No		28	Third trimester	Second trimester/Third trimester	4	No	No	No	No	No	No	No	No	No	No	No	No	No	Every 4 weeks	Yes	Yes	Yes
448	31-35	>25	High school	high school or less	Rural	>55,000 YR	55-less than 110	Unemployed	No	> 3 times	No	Yes	Every 4 weeks or lless	Yes	Yes	Yes	Parous	Ibb	No		Yes	No	4	3	3		No		28	Third trimester	Second trimester/Third trimester	4	No	No	No	No	No	No	No	No	No	No	No	No	Yes	Every 4 weeks	Sometimes	Yes	Yes
449	18-20	≤ 25	Primary	high school or less	Urban	>55,000 YR	55-less than 110	Unemployed	No	≤ 3 times	No	Yes	Every 6 weeks	No	No	No	Parous	Ibb	No		Yes	Yes	2	1	1		No		28	Third trimester	Second trimester/Third trimester	12	No	No	No	No	No	No	No	No	No	No	No	No	No	Every 8 weeks	Sometimes	Yes	Yes
450	21-25	≤ 25	Secondary	high school or less	Urban	≤ 55000 YR	<=55 thousand	Unemployed	No	≤ 3 times	No	Yes	Every 6 weeks	No	No	No	Nulliparous	Ibb	Yes		Yes	Yes	1	0	0		No		20	Second trimester	Second trimester/Third trimester	8	No	No	No	No	No	No	No	No	No	No	No	No	No	Every 6 weeks	No	No	Yes
451	26-30	>25	Diploma or higher	Diploma or higher	Urban	>55,000 YR	110- less than 165	Employed	No	> 3 times	Yes	No	Every 4 weeks or lless	No	Yes	Yes	Parous	Ibb	No		No		6	3	3	2	No		6	First trimester	First trimester	4	No	No	No	No	No	No	No	No	No	No	No	No	No	Every 4 weeks	Yes	Yes	Yes
452	18-20	≤ 25	illiterate	high school or less	Rural	≤ 55000 YR	<=55 thousand	Unemployed	No	> 3 times	Yes	Yes	Every 6 weeks	No	Yes	Yes	Parous	Ibb	No		Yes	No	6	4	4	1	No		12	First trimester	First trimester	12	No	No	No	No	No	No	No	No	No	No	No	No	No	Every 8 weeks	No	No	Yes
453	18-20	≤ 25	illiterate	high school or less	Urban	≤ 55000 YR	<=55 thousand	Unemployed	No	≤ 3 times	No	No	Every 4 weeks or lless	No	No	No	Nulliparous	Ibb	No		Yes	Yes	1	0	0		No		8	First trimester	First trimester	6	No	No	No	No	No	No	No	No	No	No	No	No	No	Every 4 weeks	No	No	Yes
454	18-20	≤ 25	illiterate	high school or less	Rural	≤ 55000 YR	<=55 thousand	Unemployed	No	≤ 3 times	No	No	Every 6 weeks	No	Yes	No	Nulliparous	Ibb	No		No	No	1	0	0		No		28	Third trimester	Second trimester/Third trimester	28	No	No	No	No	No	No	No	No	No	No	No	No	No	More than 8 weeks	No	No	Yes
455	21-25	≤ 25	High school	high school or less	Urban	≤ 55000 YR	<=55 thousand	Unemployed	No	≤ 3 times	No	Yes	Every 4 weeks or lless	No	Yes	Yes	Parous	Ibb	Yes	No	Yes	Yes	2	1	1		No		17	Second trimester	Second trimester/Third trimester	14	No	No	No	No	No	No	No	No	No	No	No	No	No	Every 4 weeks	Yes	Yes	Yes
456	21-25	≤ 25	High school	high school or less	Urban	≤ 55000 YR	<=55 thousand	Unemployed	No	≤ 3 times	No	No	Every 6 weeks	No	Yes	Yes	Parous	Ibb	No		No		3	2	2		No		28	Third trimester	Second trimester/Third trimester	4	No	No	No	No	No	No	No	No	No	No	No	No	No	Every 8 weeks	Yes	Yes	Yes
457	21-25	≤ 25	Secondary	high school or less	Urban	≤ 55000 YR	<=55 thousand	Unemployed	No	≤ 3 times	Yes	No	Every 4 weeks or lless	No	Yes	No	Parous	Ibb	No		Yes	Yes	2	1	1	1	No		20	Second trimester	Second trimester/Third trimester	4	No	No	No	No	No	No	No	No	No	No	No	No	No	Every 4 weeks	Yes	Yes	Yes
458	18-20	≤ 25	Primary	high school or less	Urban	≤ 55000 YR	<=55 thousand	Unemployed	No	≤ 3 times	No	No	Every 4 weeks or lless	No	Yes	No	Nulliparous	Ibb	No		No		1	0	0		No		8	First trimester	First trimester	4	No	No	No	No	No	No	No	No	No	No	No	No	No	Every 4 weeks	Yes	Yes	No
459	18-20	≤ 25	High school	high school or less	Urban	>55,000 YR	110- less than 165	Unemployed	No	≤ 3 times	No	No	Every 4 weeks or lless	Yes	Yes	No	Nulliparous	Ibb	Yes	Yes	Yes	Yes	1	0	0		No		24	Second trimester	Second trimester/Third trimester	8	No	No	Yes	No	No	No	No	No	No	No	No	No	No	Every 4 weeks	Yes	Yes	No
460	26-30	>25	Primary	high school or less	Rural	≤ 55000 YR	<=55 thousand	Employed	No	≤ 3 times	No	No	Every 6 weeks	Yes	Yes	No	Nulliparous	Ibb	Yes	No	Yes	Yes	1	0	0		No		34	Third trimester	Second trimester/Third trimester	4	No	No	No	No	No	No	No	No	No	No	No	Yes	No	Every 8 weeks	Yes	Yes	Yes
461	26-30	>25	High school	high school or less	Urban	>55,000 YR	110- less than 165	Unemployed	No	> 3 times	No	No	Every 4 weeks or lless	No	Yes	Yes	Parous	Ibb	Yes	No	Yes	Yes	4	3	3		No		36	Third trimester	Second trimester/Third trimester	4	No	No	No	No	No	No	No	No	No	No	No	No	No	Every 4 weeks	Yes	Yes	Yes
462	21-25	≤ 25	High school	high school or less	Rural	>55,000 YR	Higher than 220	Unemployed	No	> 3 times	Yes	No	Every 6 weeks	No	Yes	No	Parous	Ibb	No		Yes	Yes	6	1	1	> 2	No		8	First trimester	First trimester	8	No	No	No	No	No	No	No	No	No	No	No	No	No	Every 8 weeks	Sometimes	Yes	No
463	26-30	>25	Primary	high school or less	Rural	≤ 55000 YR	<=55 thousand	Unemployed	No	> 3 times	Yes	Yes	Every 4 weeks or lless	Yes	No	Yes	Nulliparous	Ibb	No		No		6	0	0	> 2	No		24	Second trimester	Second trimester/Third trimester	4	No	No	No	No	No	No	No	No	No	No	No	Yes	No	Every 4 weeks	No	No	Yes
464	26-30	>25	High school	high school or less	Rural	>55,000 YR	110- less than 165	Unemployed	No	> 3 times	Yes	No	Every 4 weeks or lless	No	Yes	Yes	Parous	Ibb	No		No		4	2	2	1	No		8	First trimester	First trimester	8	No	No	No	No	No	No	No	No	No	No	No	No	No	Every 4 weeks	Yes	Yes	Yes
465	18-20	≤ 25	Primary	high school or less	Urban	≤ 55000 YR	<=55 thousand	Unemployed	No	≤ 3 times	No	Yes	Every 6 weeks	No	Yes	No	Parous	Ibb	Yes	Yes	Yes	Yes	2	1	1		No		24	Second trimester	Second trimester/Third trimester	12	No	No	No	No	No	No	No	No	No	No	No	No	No	Every 6 weeks	No	No	Yes
466	26-30	>25	High school	high school or less	Urban	≤ 55000 YR	<=55 thousand	Unemployed	No	> 3 times	Yes	No	Every 6 weeks	Yes	Yes	Yes	Parous	Ibb	No		No		4	2	2	1	No		20	Second trimester	Second trimester/Third trimester	4	No	No	Yes	No	Yes	No	No	No	No	No	No	No	No	Every 6 weeks	Yes	Yes	Yes
467	21-25	≤ 25	High school	high school or less	Urban	≤ 55000 YR	<=55 thousand	Unemployed	No	≤ 3 times	No	No	Every 6 weeks	Yes	No	Yes	Parous	Ibb	No		No		3	2	2		No		32	Third trimester	Second trimester/Third trimester	12	No	No	No	No	Yes	No	No	No	No	No	No	Yes	No	Every 6 weeks	Yes	Yes	Yes
468	26-30	>25	illiterate	high school or less	Urban	≤ 55000 YR	<=55 thousand	Unemployed	No	> 3 times	Yes	No	Every 6 weeks	Yes	Yes	Yes	Parous	Ibb	No		No		5	2	2	2	No		20	Second trimester	Second trimester/Third trimester	20	No	No	Yes	No	Yes	No	No	No	No	No	No	No	No	More than 8 weeks	No	No	Yes
469	26-30	>25	Secondary	high school or less	Urban	>55,000 YR	55-less than 110	Unemployed	No	≤ 3 times	No	Yes	Every 4 weeks or lless	No	Yes	Yes	Parous	Ibb	No		No		2	1	1		No		5	First trimester	First trimester	2	No	No	No	No	No	No	No	No	No	No	No	No	No	"Every two weeks	Sometimes	Yes	Yes
470	21-25	≤ 25	High school	high school or less	Urban	>55,000 YR	55-less than 110	Unemployed	No	≤ 3 times	No	No	Every 4 weeks or lless	Yes	Yes	Yes	Parous	Ibb	No		Yes	Yes	2	1	1		No		4	First trimester	First trimester	4	No	No	No	No	No	Yes	No	No	No	No	No	No	No	Every 4 weeks	Sometimes	Yes	Yes
471	18-20	≤ 25	Primary	high school or less	Urban	≤ 55000 YR	<=55 thousand	Unemployed	No	≤ 3 times	No	No	Every 6 weeks	No	Yes	Yes	Parous	Ibb	No		Yes	No	2	1	1		No		28	Third trimester	Second trimester/Third trimester	4	No	No	No	No	No	No	No	No	No	No	No	No	No	More than 8 weeks	No	No	No
472	21-25	≤ 25	High school	high school or less	Urban	>55,000 YR	55-less than 110	Unemployed	No	≤ 3 times	No	Yes	Every 4 weeks or lless	No	Yes	Yes	Parous	Ibb	No		No		2	1	1		No		8	First trimester	First trimester	4	No	No	No	No	No	No	No	No	No	No	No	No	No	Every 4 weeks	Sometimes	Yes	Yes
473	21-25	≤ 25	illiterate	high school or less	Rural	≤ 55000 YR	<=55 thousand	Unemployed	No	≤ 3 times	No	No	Every 6 weeks	Yes	No	No	Nulliparous	Ibb	No		Yes	Yes	1	0	0		No		32	Third trimester	Second trimester/Third trimester	20	No	No	Yes	No	Yes	No	No	No	No	No	No	No	No	More than 8 weeks	No	No	Yes
474	18-20	≤ 25	Secondary	high school or less	Urban	≤ 55000 YR	<=55 thousand	Unemployed	No	≤ 3 times	Yes	Yes	Every 4 weeks or lless	No	Yes	No	Parous	Ibb	Yes	Yes	Yes	Yes	3	1	1	1	No		35	Third trimester	Second trimester/Third trimester	4	No	No	No	No	No	No	No	No	No	No	No	No	No	"Every two weeks	No	Yes	Yes
475	18-20	≤ 25	Primary	high school or less	Rural	>55,000 YR	55-less than 110	Unemployed	No	≤ 3 times	No	No	Every 6 weeks	Yes	Yes	No	Nulliparous	Dhamar	No		No		1	0	0		No		35	Third trimester	Second trimester/Third trimester	32	No	No	No	No	No	No	No	No	No	No	No	Yes	No	More than 8 weeks	No	No	Yes
476	21-25	≤ 25	Primary	high school or less	Rural	≤ 55000 YR	<=55 thousand	Unemployed	No	> 3 times	No	No	Every 4 weeks or lless	Yes	Yes	No	Parous	Ibb	No		Yes	Yes	4	3	3		No		16	Second trimester	Second trimester/Third trimester	4	No	No	No	No	No	No	No	No	No	No	No	No	No	Every 4 weeks	No	No	Yes
477	21-25	≤ 25	Primary	high school or less	Urban	≤ 55000 YR	<=55 thousand	Unemployed	No	≤ 3 times	No	No	Every 6 weeks	No	Yes	No	Parous	Dhamar	No		Yes	Yes	3	2	2		No		17	Second trimester	Second trimester/Third trimester	4	No	No	No	No	No	No	No	No	No	No	No	No	No	Every 8 weeks	No	No	Yes
478	18-20	≤ 25	Primary	high school or less	Rural	≤ 55000 YR	<=55 thousand	Unemployed	No	≤ 3 times	No	Yes	Every 6 weeks	Yes	Yes	No	Nulliparous	Ibb	No		Yes	Yes	1	0	0		No		32	Third trimester	Second trimester/Third trimester	8	No	No	Yes	No	No	No	No	No	No	No	No	No	No	Every 8 weeks	Yes	Yes	Yes
479	26-30	>25	Diploma or higher	Diploma or higher	Urban	≤ 55000 YR	<=55 thousand	Unemployed	No	> 3 times	Yes	No	Every 6 weeks	Yes	Yes	Yes	Parous	Ibb	No		Yes	Yes	4	1	1	2	No		36	Third trimester	Second trimester/Third trimester	12	No	No	Yes	No	No	No	No	No	No	No	No	No	No	Every 8 weeks	Yes	Yes	Yes
480	21-25	≤ 25	Diploma or higher	Diploma or higher	Urban	>55,000 YR	110- less than 165	Unemployed	No	≤ 3 times	No	No	Every 6 weeks	No	Yes	No	Nulliparous	Ibb	No		Yes	Yes	1	0	0		No		36	Third trimester	Second trimester/Third trimester	10	No	No	No	No	No	No	No	No	No	No	No	No	No	Every 6 weeks	Yes	Yes	Yes
481	31-35	>25	Primary	high school or less	Rural	≤ 55000 YR	<=55 thousand	Employed	No	> 3 times	No	No	Every 6 weeks	No	No	Yes	Parous	Ibb	Yes	Yes	Yes	Yes	4	3	3		No		25	Second trimester	Second trimester/Third trimester	25	No	No	No	No	No	No	No	No	No	No	No	No	No	More than 8 weeks	Yes	No	Yes
482	21-25	≤ 25	illiterate	high school or less	Rural	≤ 55000 YR	<=55 thousand	Unemployed	No	≤ 3 times	No	No	Every 4 weeks or lless	No	No	No	Nulliparous	Ibb	No		No		1	0	0		No		4	First trimester	First trimester	4	No	No	No	No	No	No	No	No	No	No	No	No	No	Every 4 weeks	No	No	Yes
483	26-30	>25	illiterate	high school or less	Rural	≤ 55000 YR	<=55 thousand	Unemployed	No	≤ 3 times	No	No	Every 6 weeks	Yes	No	No	Parous	Ibb	No		No		3	2	2		No		35	Third trimester	Second trimester/Third trimester	12	No	Yes	No	No	No	No	Yes	No	No	No	No	No	No	More than 8 weeks	No	No	Yes
484	18-20	≤ 25	Primary	high school or less	Rural	>55,000 YR	55-less than 110	Unemployed	No	> 3 times	No	Yes	Every 4 weeks or lless	Yes	Yes	No	Parous	Ibb	No		No		5	4	4		No		12	First trimester	First trimester	8	No	No	Yes	No	No	No	No	No	No	No	No	Yes	No	"Every two weeks	Yes	Yes	Yes
485	18-20	≤ 25	Primary	high school or less	Rural	>55,000 YR	110- less than 165	Unemployed	No	≤ 3 times	No	Yes	Every 6 weeks	No	No	Yes	Parous	Ibb	Yes	Yes	Yes	No	2	1	1		No		6	First trimester	First trimester	6	No	No	No	No	No	No	No	No	No	No	No	No	No	Every 6 weeks	Yes	Yes	Yes
486	18-20	≤ 25	High school	high school or less	Urban	>55,000 YR	55-less than 110	Unemployed	No	≤ 3 times	No	Yes	Every 6 weeks	Yes	Yes	No	Nulliparous	Ibb	No		No		1	0	0		No		35	Third trimester	Second trimester/Third trimester	4	No	No	Yes	No	Yes	No	No	No	No	No	No	No	No	Every 6 weeks	No	No	Yes
487	31-35	>25	Primary	high school or less	Rural	≤ 55000 YR	<=55 thousand	Unemployed	No	> 3 times	Yes	No	Every 6 weeks	Yes	Yes	Yes	Parous	Ibb	No		Yes	Yes	5	3	3	1	No		32	Third trimester	Second trimester/Third trimester	8	No	No	Yes	No	No	No	No	No	No	No	No	No	No	Every 6 weeks	Yes	Yes	Yes
488	26-30	>25	illiterate	high school or less	Rural	≤ 55000 YR	<=55 thousand	Unemployed	No	> 3 times	Yes	No	Every 6 weeks	No	Yes	No	Parous	Al Bayda	No		No		7	5	5	1	No		12	First trimester	First trimester	4	No	No	No	No	No	No	No	No	No	No	No	No	No	Every 8 weeks	No	No	No
489	18-20	≤ 25	Primary	high school or less	Urban	≤ 55000 YR	<=55 thousand	Unemployed	No	≤ 3 times	No	No	Every 6 weeks	No	Yes	No	Nulliparous	Dhamar	No		Yes	Yes	1	0	0		No		20	Second trimester	Second trimester/Third trimester	8	No	No	No	No	No	No	No	No	No	No	No	No	No	Every 8 weeks	No	No	Yes
490	21-25	≤ 25	Diploma or higher	Diploma or higher	Urban	>55,000 YR	55-less than 110	Unemployed	No	≤ 3 times	No	No	Every 4 weeks or lless	No	Yes	Yes	Parous	Dhamar	No		No		2	1	1		No		24	Second trimester	Second trimester/Third trimester	6	No	No	No	No	No	No	No	No	No	No	No	No	No	"Every two weeks	Yes	Yes	Yes
491	21-25	≤ 25	Primary	high school or less	Urban	≤ 55000 YR	<=55 thousand	Unemployed	No	> 3 times	Yes	No	Every 4 weeks or lless	No	Yes	Yes	Parous	Dhamar	No		No		6	4	4	1	No		18	Second trimester	Second trimester/Third trimester	10	No	No	No	No	No	No	No	No	No	No	No	No	No	Every 4 weeks	Sometimes	No	Yes
492	21-25	≤ 25	High school	high school or less	Urban	>55,000 YR	55-less than 110	Unemployed	No	≤ 3 times	No	No	Every 6 weeks	No	Yes	Yes	Parous	Dhamar	No		No		2	1	1		No		6	First trimester	First trimester	6	No	No	No	No	No	No	No	No	No	No	No	No	No	Every 8 weeks	Yes	Yes	Yes
493	26-30	>25	Primary	high school or less	Urban	≤ 55000 YR	<=55 thousand	Unemployed	No	≤ 3 times	Yes	No	Every 6 weeks	Yes	No	Yes	Parous	Dhamar	No		No		3	1	1	1	No		35	Third trimester	Second trimester/Third trimester	8	No	No	No	No	Yes	No	No	No	No	No	No	No	No	Every 6 weeks	Yes	Yes	Yes
494	26-30	>25	Primary	high school or less	Urban	≤ 55000 YR	<=55 thousand	Unemployed	No	> 3 times	No	No	Every 6 weeks	Yes	Yes	No	Parous	Al Bayda	No		No		4	3	3		No		16	Second trimester	Second trimester/Third trimester	8	No	No	Yes	No	No	No	No	No	No	No	No	No	No	More than 8 weeks	No	No	No
495	>35	>25	Primary	high school or less	Urban	>55,000 YR	55-less than 110	Unemployed	No	> 3 times	No	No	Every 6 weeks	No	Yes	Yes	Parous	Al Bayda	No		Yes	Yes	4	3	3		No		28	Third trimester	Second trimester/Third trimester	8	No	No	No	No	No	No	No	No	No	No	No	No	No	More than 8 weeks	Yes	Yes	No
496	18-20	≤ 25	Primary	high school or less	Rural	>55,000 YR	55-less than 110	Unemployed	No	≤ 3 times	No	Yes	Every 6 weeks	No	Yes	No	Nulliparous	Al Bayda	No		Yes		1	0	0		No		36	Third trimester	Second trimester/Third trimester	20	No	No	No	No	No	No	No	No	No	No	No	No	No	More than 8 weeks	No	Yes	Yes
497	26-30	>25	illiterate	high school or less	Rural	>55,000 YR	55-less than 110	Unemployed	No	≤ 3 times	No	No	Every 6 weeks	No	Yes	No	Parous	Al Bayda	No		Yes	No	3	2	2		No		8	First trimester	First trimester	8	No	No	No	No	No	No	No	No	No	No	No	No	No	More than 8 weeks	No	No	Yes
498	26-30	>25	Secondary	high school or less	Urban	>55,000 YR	55-less than 110	Unemployed	No	≤ 3 times	No	No	Every 6 weeks	Yes	Yes	No	Parous	Al Bayda	No		Yes	Yes	3	2	2		No		34	Third trimester	Second trimester/Third trimester	12	No	Yes	No	No	No	No	No	No	No	No	No	No	No	More than 8 weeks	No	No	Yes
499	26-30	>25	Secondary	high school or less	Rural	≤ 55000 YR	<=55 thousand	Unemployed	No	≤ 3 times	No	No	Every 6 weeks	No	Yes	Yes	Parous	Al Bayda	No		Yes	Yes	3	2	2		No		36	Third trimester	Second trimester/Third trimester	8	No	No	No	No	No	No	No	No	No	No	No	No	No	Every 8 weeks	Sometimes	No	Yes
500	18-20	≤ 25	Primary	high school or less	Rural	>55,000 YR	55-less than 110	Unemployed	No	≤ 3 times	No	No	Every 6 weeks	No	Yes	No	Nulliparous	Al Bayda	No		Yes	Yes	1	0	0		No		28	Third trimester	Second trimester/Third trimester	4	No	No	No	No	No	No	No	No	No	No	No	No	No	More than 8 weeks	No	No	Yes
501	18-20	≤ 25	Primary	high school or less	Rural	>55,000 YR	55-less than 110	Unemployed	No	≤ 3 times	No	No	Every 6 weeks	No	Yes	No	Nulliparous	Al Bayda	No		No		1	0	0		No		33	Third trimester	Second trimester/Third trimester	6	No	No	No	No	No	No	No	No	No	No	No	No	No	Every 6 weeks	No	No	Yes
502	21-25	≤ 25	Primary	high school or less	Rural	≤ 55000 YR	<=55 thousand	Unemployed	No	> 3 times	Yes	No	Every 6 weeks	No	Yes	No	Parous	Al Bayda	No		Yes	Yes	4	2	2	1	No		6	First trimester	First trimester	6	No	No	No	No	No	No	No	No	No	No	No	No	No	More than 8 weeks	No	No	Yes
503	21-25	≤ 25	Primary	high school or less	Rural	≤ 55000 YR	<=55 thousand	Unemployed	No	≤ 3 times	Yes	Yes	Every 6 weeks	No	Yes	Yes	Parous	Al Bayda	No		Yes	Yes	3	1	1	1	No		31	Third trimester	Second trimester/Third trimester	24	No	No	No	No	No	No	No	No	No	No	No	No	No	Every 8 weeks	No	No	Yes
504	26-30	>25	Diploma or higher	Diploma or higher	Urban	>55,000 YR	55-less than 110	Unemployed	No	≤ 3 times	Yes	Yes	Every 6 weeks	No	Yes	Yes	Parous	Al Bayda	No		No		3	1	1	1	No		11	First trimester	First trimester	5	No	No	No	No	No	No	No	No	No	No	No	No	No	Every 8 weeks	Yes	Yes	Yes
505	26-30	>25	Primary	high school or less	Rural	>55,000 YR	55-less than 110	Unemployed	No	> 3 times	Yes	No	Every 6 weeks	No	Yes	Yes	Parous	Al Bayda	No		Yes	Yes	6	2	2	> 2	No		7	First trimester	First trimester	4	No	No	No	No	No	No	No	No	No	No	No		No	More than 8 weeks	Sometimes	No	Yes
506	21-25	≤ 25	Primary	high school or less	Rural	>55,000 YR	Higher than 220	Unemployed	No	≤ 3 times	No	No	Every 6 weeks	No	Yes	No	Parous	Al Bayda	No		Yes	No	3	2	2		No		14	Second trimester	Second trimester/Third trimester	14	No	No	No	No	No	No	No	No	No	No	No	No	No	More than 8 weeks	No	No	No
507	26-30	>25	Primary	high school or less	Urban	≤ 55000 YR	<=55 thousand	Unemployed	No	> 3 times	Yes	No	Every 4 weeks or lless	Yes	Yes	Yes	Parous	Al Bayda	No		Yes	Yes	4	2	2	1	No		8	First trimester	First trimester	8	No	No	No	No	No	No	No	No	No	No	No	No	No	Every 4 weeks	Yes	Yes	Yes
508	31-35	>25	Secondary	high school or less	Rural	≤ 55000 YR	<=55 thousand	Unemployed	No	> 3 times	Yes	No	Every 6 weeks	No	Yes	Yes	Parous	Al Bayda	No		No		5	3	3	1	No		34	Third trimester	Second trimester/Third trimester	13	No	No	No	No	No	No	No	No	No	No	No	No	No	More than 8 weeks	No	No	No
509	26-30	>25	illiterate	high school or less	Urban	>55,000 YR	110- less than 165	Unemployed	No	≤ 3 times	No	No	Every 6 weeks	No	Yes	No	Parous	Al Bayda	No		No		3	2	2		No		33	Third trimester	Second trimester/Third trimester	26	No	No	No	No	No	No	No	No	No	No	No	No	No	More than 8 weeks	No	No	Yes
510	21-25	≤ 25	Primary	high school or less	Rural	>55,000 YR	Higher than 220	Unemployed	No	> 3 times	Yes	No	Every 4 weeks or lless	Yes	Yes	Yes	Parous	Al Bayda	No		No	No	6	1	1	> 2	No		12	First trimester	First trimester	1	No	No	Yes	No	No	No	No	No	No	No	No		No	Every 4 weeks	No	Yes	Yes
511	26-30	>25	High school	high school or less	Urban	>55,000 YR	55-less than 110	Unemployed	No	> 3 times	No	No	Every 6 weeks	Yes	Yes	No	Parous	Al Bayda	No		Yes	Yes	4	3	3		No		19	Second trimester	Second trimester/Third trimester	19	No	No	No	No	No	No	No	No	No	No	No	No	No	More than 8 weeks	Yes	No	Yes
512	31-35	>25	illiterate	high school or less	Rural	>55,000 YR	165- less than 220	Unemployed	No	> 3 times	No	Yes	Every 6 weeks	Yes	Yes	Yes	Parous	Al Bayda	No		No		6	5	5		No		13	Second trimester	Second trimester/Third trimester	7	No	Yes	No	No	No	No	No	No	No	No	No	No	No	Every 6 weeks	Sometimes	No	Yes
513	18-20	≤ 25	High school	high school or less	Urban	>55,000 YR	165- less than 220	Unemployed	No	≤ 3 times	No	No	Every 6 weeks	No	Yes	No	Nulliparous	Al Bayda	Yes	No	No		1	0	0		No		33	Third trimester	Second trimester/Third trimester	4	No	No	No	No	No	No	No	No	No	No	No	No	No	Every 8 weeks	Sometimes	No	No
514	26-30	>25	High school	high school or less	Rural	>55,000 YR	Higher than 220	Unemployed	No	≤ 3 times	No	No	Every 6 weeks	No	Yes	Yes	Parous	Al Bayda	No		No		2	1	1		No		7	First trimester	First trimester	7	No	No	No	No	No	No	No	No	No	No	No	No	No	Every 8 weeks	Yes	Yes	Yes
515	18-20	≤ 25	Primary	high school or less	Rural	≤ 55000 YR	<=55 thousand	Unemployed	No	≤ 3 times	No	Yes	Every 6 weeks	No	Yes	No	Parous	Al Bayda	No		No		2	1	1		No		15	Second trimester	Second trimester/Third trimester	10	No	No	No	No	No	No	No	No	No	No	No	No	No	More than 8 weeks	No	No	Yes
516	21-25	≤ 25	Primary	high school or less	Urban	≤ 55000 YR	<=55 thousand	Unemployed	No	≤ 3 times	Yes	No	Every 6 weeks	No	Yes	No	Parous	Al Bayda	No		No	No	3	1	1	1	No		10	First trimester	First trimester	6	No	No	No	No	No	No	No	No	No	No	No	No	No	Every 8 weeks	No	No	No
517	31-35	>25	Secondary	high school or less	Urban	≤ 55000 YR	<=55 thousand	Unemployed	No	≤ 3 times	No	Yes	Every 6 weeks	No	Yes	Yes	Parous	Sana'a	Yes	No	Yes	Yes	3	2	2		No		26	Second trimester	Second trimester/Third trimester	26	No	No	No	No	No	No	No	No	No	No	No	No	No	More than 8 weeks	Yes	Yes	Yes
518	26-30	>25	Primary	high school or less	Rural	>55,000 YR	110- less than 165	Unemployed	No	> 3 times	Yes	No	Every 6 weeks	Yes	Yes	Yes	Parous	Al Bayda	No		No		5	2	2	2	No		36	Third trimester	Second trimester/Third trimester	9	No	No	No	No	No	No	No	No	No	No	No	No	No	More than 8 weeks	No	No	Yes
519	21-25	≤ 25	Primary	high school or less	Urban	>55,000 YR	55-less than 110	Unemployed	No	≤ 3 times	No	No	Every 6 weeks	No	Yes	No	Nulliparous	Al Bayda	No		No		1	0	0		No		25	Second trimester	Second trimester/Third trimester	3	No	No	No	No	No	No	No	No	No	No	No	No	No	More than 8 weeks	No	No	Yes
520	18-20	≤ 25	Primary	high school or less	Urban	>55,000 YR	Higher than 220	Unemployed	No	≤ 3 times	No	No	Every 6 weeks	No	Yes	Yes	Parous	Al Bayda	No		No		3	2	2		No		7	First trimester	First trimester	7	No	No	No	No	No	No	No	No	No	No	No	No	No	More than 8 weeks	Yes	No	Yes
521	26-30	>25	Primary	high school or less	Urban	>55,000 YR	55-less than 110	Unemployed	No	> 3 times	Yes	Yes	Every 4 weeks or lless	No	Yes	Yes	Parous	Al Bayda	No		No		5	2	2	2	No		13	Second trimester	Second trimester/Third trimester	4	No	No	No	No	No	No	No	No	No	No	No	No	No	Every 4 weeks	Yes	Yes	Yes
522	21-25	≤ 25	High school	high school or less	Rural	>55,000 YR	55-less than 110	Unemployed	No	≤ 3 times	No	No	Every 6 weeks	Yes	Yes	Yes	Parous	Al Bayda	No		Yes	Yes	3	2	2		No		9	First trimester	First trimester	4	No	No	No	No	No	No	No	No	No	No	No	No	No	Every 8 weeks	Sometimes	No	Yes
523	18-20	≤ 25	Primary	high school or less	Rural	≤ 55000 YR	<=55 thousand	Unemployed	No	≤ 3 times	No	No	Every 6 weeks	No	Yes	No	Nulliparous	Ibb	No		Yes	Yes	1	0	0		No		36	Third trimester	Second trimester/Third trimester	22	No	No	No	No	No	No	No	No	No	No	No	No	No	More than 8 weeks	No	No	Yes
524	26-30	>25	High school	high school or less	Urban	≤ 55000 YR	<=55 thousand	Employed	No	> 3 times	No	No	Every 6 weeks	No	Yes	Yes	Parous	Al Bayda	No		No		5	4	4		No		4	First trimester	First trimester	4	No	No	No	No	No	No	No	No	No	No	No	No	No	More than 8 weeks	Yes	Yes	No
525	18-20	≤ 25	Secondary	high school or less	Urban	>55,000 YR	55-less than 110	Unemployed	No	≤ 3 times	Yes	Yes	Every 6 weeks	No	Yes	Yes	Parous	Al Bayda	No		No		2	1	1	1	No		13	Second trimester	Second trimester/Third trimester	6	No	No	No	No	No	No	No	No	No	No	No	No	No	Every 6 weeks	No	No	Yes
526	26-30	>25	Diploma or higher	Diploma or higher	Rural	>55,000 YR	Higher than 220	Unemployed	No	≤ 3 times	No	Yes	Every 6 weeks	No	Yes	No	Nulliparous	Al Bayda	No		Yes	Yes	1	0	0		No		20	Second trimester	Second trimester/Third trimester	3	No	No	No	No	No	No	No	No	No	No	No	No	No	Every 8 weeks	Yes	Yes	No
527	21-25	≤ 25	Primary	high school or less	Rural	>55,000 YR	Higher than 220	Unemployed	No	≤ 3 times	No	Yes	Every 6 weeks	No	Yes	Yes	Parous	Al Bayda	No		Yes	Yes	2	1	1		No		24	Second trimester	Second trimester/Third trimester	8	No	No	No	No	No	No	No	No	No	No	No	No	No	More than 8 weeks	Sometimes	Yes	Yes
528	26-30	>25	illiterate	high school or less	Rural	≤ 55000 YR	<=55 thousand	Unemployed	No	> 3 times	Yes	No	Every 6 weeks	No	Yes	Yes	Parous	Al Bayda	No		No		7	5	5	1	No		8	First trimester	First trimester	4	No	No	No	No	No	No	No	No	No	No	No	No	No	More than 8 weeks	No	No	Yes
529	21-25	≤ 25	illiterate	high school or less	Urban	≤ 55000 YR	<=55 thousand	Unemployed	No	> 3 times	No	No	Every 6 weeks	No	Yes	No	Parous	Al Bayda	No		No		6	5	5		No		36	Third trimester	Second trimester/Third trimester	8	No	No	No	No	No	No	No	No	No	No	No	No	No	More than 8 weeks	No	No	No
530	21-25	≤ 25	Primary	high school or less	Rural	≤ 55000 YR	<=55 thousand	Unemployed	No	> 3 times	Yes	No	Every 4 weeks or lless	No	Yes	No	Parous	Al Bayda	No		No		6	4	4	1	No		33	Third trimester	Second trimester/Third trimester	8	No	No	No	No	No	No	No	No	No	No	No	No	No	Every 4 weeks	No	No	Yes
531	21-25	≤ 25	illiterate	high school or less	Rural	≤ 55000 YR	<=55 thousand	Unemployed	No	> 3 times	Yes	Yes	Every 6 weeks	No	Yes	No	Parous	Al Bayda	No		No		8	6	5	1	No		33	Third trimester	Second trimester/Third trimester	26	No	No	No	No	No	No	No	No	No	No	No	No	No	More than 8 weeks	No	No	Yes
532	21-25	≤ 25	Primary	high school or less	Rural	>55,000 YR	Higher than 220	Unemployed	No	≤ 3 times	No	No	Every 4 weeks or lless	No	Yes	Yes	Parous	Al Bayda	No		Yes	No	3	2	2		No		24	Second trimester	Second trimester/Third trimester	3	No	No	No	No	No	No	No	No	No	No	No	No	No	Every 4 weeks	Yes	Yes	Yes
533	21-25	≤ 25	Primary	high school or less	Urban	>55,000 YR	Higher than 220	Unemployed	No	> 3 times	No	Yes	Every 6 weeks	No	Yes	Yes	Parous	Al Bayda	No		No		4	3	3		No		17	Second trimester	Second trimester/Third trimester	17	No	No	No	No	No	No	No	No	No	No	No	No	No	More than 8 weeks	Yes	Yes	Yes
534	21-25	≤ 25	Secondary	high school or less	Urban	>55,000 YR	Higher than 220	Unemployed	No	≤ 3 times	Yes	No	Every 6 weeks	No	Yes	No	Parous	Al Bayda	No		No		3	1	1	1	No		32	Third trimester	Second trimester/Third trimester	3	No	No	No	No	No	No	No	No	No	No	No	No	No	Every 8 weeks	Yes	Yes	Yes
535	>35	>25	illiterate	high school or less	Rural	≤ 55000 YR	<=55 thousand	Unemployed	No	≤ 3 times	No	Yes	Every 4 weeks or lless	Yes	Yes	No	Parous	Al Bayda	No		Yes	Yes	3	2	2		No		22	Second trimester	Second trimester/Third trimester	6	No	No	No	No	No	No	No	No	No	No	No	No	No	Every 4 weeks	No	No	Yes
536	18-20	≤ 25	Primary	high school or less	Rural	>55,000 YR	Higher than 220	Unemployed	No	> 3 times	Yes	No	Every 6 weeks	Yes	Yes	No	Parous	Al Bayda	No		Yes	No	6	4	4	1	Yes	1	13	Second trimester	Second trimester/Third trimester	11	No	No	No	No	No	No	No	No	No	No	No	No	No	Every 8 weeks	No	No	Yes
537	21-25	≤ 25	Secondary	high school or less	Rural	>55,000 YR	Higher than 220	Unemployed	No	> 3 times	Yes	No	Every 4 weeks or lless	No	Yes	Yes	Parous	Al Bayda	No		No		5	3	3	1	No		25	Second trimester	Second trimester/Third trimester	4	No	No	No	No	No	No	No	No	No	No	No	No	No	Every 4 weeks	Sometimes	Yes	No
538	21-25	≤ 25	Primary	high school or less	Rural	>55,000 YR	Higher than 220	Unemployed	No	≤ 3 times	No	No	Every 4 weeks or lless	Yes	Yes	Yes	Parous	Al Bayda	No		Yes	Yes	2	1	1		Yes	1	17	Second trimester	Second trimester/Third trimester	6	Yes	No	No	No	No	No	No	No	No	No	No		No	Every 4 weeks	No	No	Yes
539	21-25	≤ 25	Primary	high school or less	Rural	≤ 55000 YR	<=55 thousand	Unemployed	No	≤ 3 times	No	Yes	Every 6 weeks	Yes	Yes	Yes	Parous	Al Bayda	No		Yes	Yes	2	1	1		No		33	Third trimester	Second trimester/Third trimester	29	No	No	No	No	No	No	No	No	No	No	No	Yes	No	More than 8 weeks	No	Yes	No
540	18-20	≤ 25	Secondary	high school or less	Urban	>55,000 YR	55-less than 110	Unemployed	No	≤ 3 times	No	No	Every 6 weeks	Yes	Yes	No	Nulliparous	Al Bayda	No		No		1	0	0		No		36	Third trimester	Second trimester/Third trimester	8	No	No	No	No	No	No	No	No	No	No	No	No	No	Every 8 weeks	No	No	Yes
541	21-25	≤ 25	Primary	high school or less	Urban	>55,000 YR	165- less than 220	Unemployed	No	> 3 times	Yes	No	Every 6 weeks	No	Yes	Yes	Parous	Al Bayda	Yes	Yes	Yes	Yes	7	2	2	> 2	No		7	First trimester	First trimester	8	No	No	No	No	No	No	No	No	No	No	No	No	No	Every 8 weeks	Sometimes	No	Yes
542	21-25	≤ 25	High school	high school or less	Rural	≤ 55000 YR	<=55 thousand	Unemployed	No	≤ 3 times	No	No	Every 6 weeks	Yes	Yes	Yes	Parous	Al Bayda	No		Yes	Yes	2	1	1		No		26	Second trimester	Second trimester/Third trimester	26	No	No	No	No	No	No	No	No	No	No	No	No	Yes	More than 8 weeks	Yes	Yes	Yes
543	21-25	≤ 25	illiterate	high school or less	Rural	>55,000 YR	165- less than 220	Unemployed	No	≤ 3 times	Yes	No	Every 4 weeks or lless	No	Yes	Yes	Parous	Al Bayda	No		Yes	No	3	1	1	1	No		6	First trimester	First trimester	2	No	No	No	No	No	No	No	No	No	No	No	No	No	Every 4 weeks	No	No	Yes
544	26-30	>25	illiterate	high school or less	Urban	≤ 55000 YR	<=55 thousand	Unemployed	No	≤ 3 times	No	No	Every 6 weeks	No	Yes	No	Nulliparous	Al Bayda	No		No		1	0	0		No		21	Second trimester	Second trimester/Third trimester	8	No	No	No	No	No	No	No	No	No	No	No	No	No	Every 8 weeks	No	Yes	Yes
545	18-20	≤ 25	Secondary	high school or less	Urban	>55,000 YR	55-less than 110	Unemployed	No	≤ 3 times	Yes	No	Every 6 weeks	No	Yes	Yes	Nulliparous	Al Bayda	No		Yes	Yes	2	0	0	1	No		13	Second trimester	Second trimester/Third trimester	3	No	No	No	No	No	No	No	No	No	No	No	No	No	Every 8 weeks	No	No	No
546	18-20	≤ 25	High school	high school or less	Urban	>55,000 YR	55-less than 110	Unemployed	No	≤ 3 times	No	No	Every 6 weeks	No	Yes	No	Nulliparous	Al Bayda	No		No		1	0	0		No		29	Third trimester	Second trimester/Third trimester	21	No	No	No	No	No	No	No	No	No	No	No	No	No	Every 8 weeks	No	No	Yes
547	>35	>25	illiterate	high school or less	Rural	>55,000 YR	55-less than 110	Unemployed	No	> 3 times	No	No	Every 6 weeks	No	Yes	No	Parous	Al Bayda	No		No		6	5	5		No		35	Third trimester	Second trimester/Third trimester	12	No	No	No	No	No	No	No	No	No	No	No	No	No	Every 8 weeks	Yes	Yes	Yes
548	18-20	≤ 25	Primary	high school or less	Rural	>55,000 YR	Higher than 220	Unemployed	No	≤ 3 times	Yes	No	Every 6 weeks	No	Yes	No	Parous	Al Bayda	No		Yes	No	3	1	1	1	No		11	First trimester	First trimester	11	No	No	No	No	No	No	No	No	No	No	No	No	No	More than 8 weeks	No	No	Yes
549	21-25	≤ 25	High school	high school or less	Rural	>55,000 YR	110- less than 165	Unemployed	No	≤ 3 times	No	No	Every 6 weeks	No	Yes	No	Parous	Al Bayda	No		No		3	2	2		No		34	Third trimester	Second trimester/Third trimester	12	No	No	No	No	No	No	No	No	No	No	No	No	No	Every 8 weeks	Yes	Yes	Yes
550	21-25	≤ 25	illiterate	high school or less	Rural	>55,000 YR	55-less than 110	Unemployed	No	≤ 3 times	No	Yes	Every 6 weeks	No	Yes	No	Nulliparous	Al Bayda	No		No		1	0	0		No		10	First trimester	First trimester	10	No	No	No	No	No	No	No	No	No	No	No	No	No	More than 8 weeks	No	No	Yes
551	21-25	≤ 25	Primary	high school or less	Urban	≤ 55000 YR	<=55 thousand	Unemployed	No	> 3 times	Yes	No	Every 4 weeks or lless	Yes	Yes	Yes	Parous	Al Bayda	No		No		4	2	2	1	No		6	First trimester	First trimester	3	No	No	No	No	No	No	No	No	No	No	No	No	Yes	Every 4 weeks	Yes	Yes	Yes
552	18-20	≤ 25	Secondary	high school or less	Rural	>55,000 YR	55-less than 110	Unemployed	No	≤ 3 times	No	No	Every 6 weeks	No	Yes	No	Nulliparous	Al Bayda	No		No		1	0	0		No		32	Third trimester	Second trimester/Third trimester	10	No	No	No	No	No	No	No	No	No	No	No	No	No	Every 8 weeks	Sometimes	No	Yes
553	26-30	>25	illiterate	high school or less	Urban	>55,000 YR	55-less than 110	Unemployed	No	> 3 times	No	No	Every 6 weeks	No	Yes	Yes	Parous	Al Bayda	No		No		6	5	5		No		17	Second trimester	Second trimester/Third trimester	4	No	No	No	No	No	No	No	No	No	No	No	No	No	Every 6 weeks	No	No	Yes
554	26-30	>25	illiterate	high school or less	Urban	≤ 55000 YR	<=55 thousand	Unemployed	No	> 3 times	Yes	No	Every 6 weeks	No	Yes	No	Parous	Al Bayda	Yes	Yes	Yes	Yes	4	2	2	1	No		33	Third trimester	Second trimester/Third trimester	29	No	No	No	No	No	No	No	No	No	No	No	No	No	More than 8 weeks	No	Yes	Yes
555	21-25	≤ 25	Secondary	high school or less	Rural	≤ 55000 YR	<=55 thousand	Unemployed	No	≤ 3 times	No	No	Every 6 weeks	No	Yes	Yes	Parous	Al Bayda	No		Yes	Yes	2	1	1		No		8	First trimester	First trimester	8	No	No	No	No	No	No	No	No	No	No	No	No	No	More than 8 weeks	Sometimes	No	Yes
556	31-35	>25	Primary	high school or less	Urban	>55,000 YR	55-less than 110	Unemployed	No	> 3 times	No	No	Every 6 weeks	No	Yes	Yes	Parous	Al Bayda	No		No		4	3	3		No		32	Third trimester	Second trimester/Third trimester	4	No	No	No	No	No	No	No	No	No	No	No	No	No	Every 8 weeks	No	No	Yes
557	21-25	≤ 25	High school	high school or less	Urban	≤ 55000 YR	<=55 thousand	Unemployed	Yes	≤ 3 times	No	No	Every 6 weeks	No	Yes	No	Parous	Al Bayda	No		Yes	Yes	2	1	1		No		16	Second trimester	Second trimester/Third trimester	16	No	No	No	No	No	No	No	No	No	No	No	No	No	More than 8 weeks	Sometimes	Yes	Yes
558	21-25	≤ 25	Primary	high school or less	Rural	>55,000 YR	165- less than 220	Unemployed	No	> 3 times	No	No	Every 6 weeks	No	Yes	Yes	Parous	Al Bayda	No		No		6	5	5		No		21	Second trimester	Second trimester/Third trimester	13	No	No	No	No	No	No	No	No	No	No	No	No	No	Every 8 weeks	No	Yes	Yes
559	21-25	≤ 25	illiterate	high school or less	Rural	≤ 55000 YR	<=55 thousand	Unemployed	No	> 3 times	Yes	No	Every 6 weeks	No	Yes	Yes	Parous	Al Bayda	No		No		4	2	2	1	No		32	Third trimester	Second trimester/Third trimester	17	No	No	No	No	No	No	No	No	No	No	No	No	No	More than 8 weeks	No	No	Yes
560	26-30	>25	Primary	high school or less	Urban	>55,000 YR	Higher than 220	Unemployed	No	> 3 times	No	Yes	Every 6 weeks	No	Yes	Yes	Parous	Al Bayda	No		Yes	No	4	3	3		No		17	Second trimester	Second trimester/Third trimester	8	No	No	No	No	No	No	No	No	No	No	No	No	No	Every 8 weeks	Yes	Yes	Yes
561	21-25	≤ 25	High school	high school or less	Urban	>55,000 YR	110- less than 165	Unemployed	No	≤ 3 times	No	No	Every 6 weeks	No	Yes	Yes	Parous	Al Bayda	No		No		3	2	2		No		33	Third trimester	Second trimester/Third trimester	4	No	No	No	No	No	No	No	No	No	No	No	No	No	More than 8 weeks	Sometimes	No	Yes
562	31-35	>25	Primary	high school or less	Rural	>55,000 YR	Higher than 220	Unemployed	No	> 3 times	No	Yes	Every 6 weeks	No	Yes	No	Parous	Al Bayda	No		Yes	Yes	7	6	5		No		25	Second trimester	Second trimester/Third trimester	6	No	No	No	No	No	No	No	No	No	No	No	No	No	Every 6 weeks	Sometimes	No	No
563	18-20	≤ 25	Primary	high school or less	Urban	>55,000 YR	55-less than 110	Unemployed	No	≤ 3 times	No	No	Every 6 weeks	No	Yes	Yes	Parous	Al Bayda	No		No		2	1	1		No		8	First trimester	First trimester	8	No	No	No	No	No	No	No	No	No	No	No	No	No	More than 8 weeks	Sometimes	No	Yes
564	18-20	≤ 25	Primary	high school or less	Urban	>55,000 YR	Higher than 220	Employed	No	≤ 3 times	No	No	Every 4 weeks or lless	No	Yes	No	Parous	Al Bayda	No		Yes	No	2	1	1		No		12	First trimester	First trimester	8	No	No	No	No	No	No	No	No	No	No	No	No	No	Every 4 weeks	No	Yes	Yes
565	21-25	≤ 25	High school	high school or less	Urban	≤ 55000 YR	<=55 thousand	Unemployed	No	≤ 3 times	No	Yes	Every 6 weeks	No	Yes	No	Nulliparous	Al Bayda	No		No		1	0	0		No		22	Second trimester	Second trimester/Third trimester	6	No	No	No	No	No	No	No	No	No	No	No	No	No	Every 8 weeks	Yes	Yes	Yes
566	31-35	>25	illiterate	high school or less	Urban	>55,000 YR	110- less than 165	Unemployed	No	> 3 times	Yes	Yes	Every 4 weeks or lless	No	Yes	No	Parous	Al Bayda	No		No		7	5	5	1	Yes	1	4	First trimester	First trimester	2	No	No	No	No	No	No	No	No	No	No	No	No	No	Every 4 weeks	Sometimes	No	Yes
567	21-25	≤ 25	Diploma or higher	Diploma or higher	Rural	>55,000 YR	Higher than 220	Unemployed	No	≤ 3 times	No	Yes	Every 6 weeks	No	Yes	No	Nulliparous	Al Bayda	No		Yes	No	1	0	0		No		6	First trimester	First trimester	6	No	No	No	No	No	No	No	No	No	No	No	No	No	Every 8 weeks	Yes	No	Yes
568	26-30	>25	Primary	high school or less	Rural	≤ 55000 YR	<=55 thousand	Unemployed	No	> 3 times	No	No	Every 6 weeks	Yes	Yes	No	Parous	Al Bayda	No		Yes	Yes	5	4	4		No		32	Third trimester	Second trimester/Third trimester	14	No	No	No	No	No	No	No	No	No	No	No	No	No	More than 8 weeks	No	No	No
569	21-25	≤ 25	High school	high school or less	Urban	≤ 55000 YR	<=55 thousand	Unemployed	No	≤ 3 times	Yes	Yes	Every 6 weeks	No	Yes	Yes	Nulliparous	Al Bayda	No		No		3	0	0	2	No		13	Second trimester	Second trimester/Third trimester	3	No	No	No	No	No	No	No	No	No	No	No	No	No	Every 6 weeks	No	No	Yes
570	21-25	≤ 25	illiterate	high school or less	Rural	>55,000 YR	55-less than 110	Unemployed	No	≤ 3 times	No	No	Every 4 weeks or lless	No	Yes	Yes	Parous	Al Bayda	No		Yes	No	2	1	1		No		24	Second trimester	Second trimester/Third trimester	6	No	No	No	No	No	No	No	No	No	No	No	No	No	Every 4 weeks	No	No	Yes
571	21-25	≤ 25	Primary	high school or less	Urban	>55,000 YR	Higher than 220	Employed	No	> 3 times	No	No	Every 6 weeks	No	Yes	Yes	Parous	Al Bayda	No		Yes	Yes	4	3	3		No		33	Third trimester	Second trimester/Third trimester	12	No	No	No	No	No	No	No	No	No	No	No	No	No	Every 8 weeks	Sometimes	No	Yes
572	31-35	>25	Primary	high school or less	Rural	>55,000 YR	165- less than 220	Unemployed	No	≤ 3 times	No	No	Every 6 weeks	No	Yes	No	Parous	Al Bayda	No		Yes	Yes	3	2	2		No		13	Second trimester	Second trimester/Third trimester	13	No	No	No	No	No	No	No	No	No	No	No	No	No	More than 8 weeks	No	No	Yes
573	21-25	≤ 25	illiterate	high school or less	Rural	>55,000 YR	Higher than 220	Unemployed	No	> 3 times	Yes	No	Every 6 weeks	No	Yes	No	Parous	Al Bayda	No		Yes	Yes	9	4	4	> 2	No		17	Second trimester	Second trimester/Third trimester	17	No	No	No	No	No	No	No	No	No	No	No	No	No	More than 8 weeks	No	No	Yes
574	18-20	≤ 25	illiterate	high school or less	Rural	>55,000 YR	Higher than 220	Unemployed	No	≤ 3 times	Yes	Yes	Every 4 weeks or lless	No	Yes	No	Nulliparous	Al Bayda	No		No		2	0	0	1	No		32	Third trimester	Second trimester/Third trimester	4	No	No	No	No	No	No	No	No	No	No	No	No	No	Every 4 weeks	No	No	Yes
575	26-30	>25	Primary	high school or less	Rural	≤ 55000 YR	<=55 thousand	Unemployed	No	≤ 3 times	No	No	Every 6 weeks	No	Yes	No	Nulliparous	Al Bayda	No		No		1	0	0		No		30	Third trimester	Second trimester/Third trimester	4	No	No	No	No	No	No	No	No	No	No	No	No	No	Every 8 weeks	No	Yes	Yes
576	21-25	≤ 25	Secondary	high school or less	Urban	>55,000 YR	Higher than 220	Unemployed	No	≤ 3 times	Yes	No	Every 4 weeks or lless	No	Yes	Yes	Parous	Sana'a	No		Yes	No	3	1	1	1	No		16	Second trimester	Second trimester/Third trimester	2	No	No	No	No	No	No	No	No	No	No	No	No	No	Every 4 weeks	Sometimes	No	Yes
577	18-20	≤ 25	Secondary	high school or less	Urban	>55,000 YR	110- less than 165	Unemployed	No	≤ 3 times	No	No	Every 4 weeks or lless	No	Yes	No	Parous	Al Bayda	No		No		2	1	1		No		5	First trimester	First trimester	3	No	No	No	No	No	No	No	No	No	No	No	No	No	Every 4 weeks	No	Yes	Yes
578	21-25	≤ 25	High school	high school or less	Rural	>55,000 YR	Higher than 220	Unemployed	No	> 3 times	No	No	Every 4 weeks or lless	Yes	Yes	No	Parous	Al Bayda	No		Yes	Yes	4	3	3		No		17	Second trimester	Second trimester/Third trimester	13	No	No	No	No	No	No	No	No	No	No	No	No	Yes	Every 4 weeks	Sometimes	Yes	Yes
579	18-20	≤ 25	Primary	high school or less	Rural	>55,000 YR	Higher than 220	Unemployed	No	≤ 3 times	No	Yes	Every 6 weeks	No	Yes	No	Nulliparous	Al Bayda	No		Yes	No	1	0	0		No		8	First trimester	First trimester	8	No	No	No	No	No	No	No	No	No	No	No	No	No	More than 8 weeks	Sometimes	No	Yes
580	18-20	≤ 25	Primary	high school or less	Urban	≤ 55000 YR	<=55 thousand	Unemployed	No	≤ 3 times	No	Yes	Every 6 weeks	No	Yes	No	Nulliparous	Al Bayda	No		Yes	No	1	0	0		No		10	First trimester	First trimester	10	No	No	No	No	No	No	No	No	No	No	No	No	No	Every 6 weeks	No	No	Yes
581	18-20	≤ 25	illiterate	high school or less	Urban	≤ 55000 YR	<=55 thousand	Unemployed	No	≤ 3 times	No	No	Every 6 weeks	No	Yes	Yes	Parous	Al Bayda	No		No		3	2	2		No		33	Third trimester	Second trimester/Third trimester	8	No	No	No	No	No	No	No	No	No	No	No	No	No	More than 8 weeks	Yes	Yes	Yes
582	26-30	>25	Primary	high school or less	Rural	≤ 55000 YR	<=55 thousand	Unemployed	No	> 3 times	No	No	Every 6 weeks	Yes	Yes	Yes	Parous	Al Bayda	No		No		5	4	4		No		21	Second trimester	Second trimester/Third trimester	13	No	No	No	No	No	No	No	No	No	No	No	Yes	No	Every 8 weeks	Sometimes	Yes	Yes
583	18-20	≤ 25	Primary	high school or less	Rural	≤ 55000 YR	<=55 thousand	Unemployed	No	≤ 3 times	No	No	Every 6 weeks	No	Yes	Yes	Parous	Al Bayda	No		Yes	Yes	2	1	1		No		8	First trimester	First trimester	8	No	No	No	No	No	No	No	No	No	No	No	No	No	Every 8 weeks	Yes	Yes	Yes
584	21-25	≤ 25	High school	high school or less	Urban	>55,000 YR	55-less than 110	Unemployed	No	≤ 3 times	No	No	Every 6 weeks	No	Yes	Yes	Parous	Sana'a	No		No		3	2	2		No		8	First trimester	First trimester	4	No	No	No	No	No	No	No	No	No	No	No	No	No	More than 8 weeks	Sometimes	No	Yes
585	18-20	≤ 25	Primary	high school or less	Rural	≤ 55000 YR	<=55 thousand	Unemployed	No	≤ 3 times	No	No	Every 6 weeks	No	Yes	Yes	Parous	Al Bayda	No		No		2	1	1		No		16	Second trimester	Second trimester/Third trimester	16	No	No	No	No	No	No	No	No	No	No	No	No	No	More than 8 weeks	No	No	Yes
586	18-20	≤ 25	Primary	high school or less	Urban	≤ 55000 YR	<=55 thousand	Unemployed	No	≤ 3 times	No	No	Every 6 weeks	Yes	Yes	No	Nulliparous	Al Bayda	No		No		1	0	0		No		29	Third trimester	Second trimester/Third trimester	9	No	No	No	No	No	No	No	No	No	No	No	Yes	No	Every 8 weeks	No	No	Yes
587	18-20	≤ 25	Primary	high school or less	Urban	≤ 55000 YR	<=55 thousand	Unemployed	No	≤ 3 times	No	No	Every 6 weeks	No	Yes	No	Parous	Al Bayda	No		Yes	Yes	2	1	1		No		24	Second trimester	Second trimester/Third trimester	6	No	No	No	No	No	No	No	No	No	No	No	No	No	More than 8 weeks	Sometimes	No	Yes
588	26-30	>25	illiterate	high school or less	Rural	≤ 55000 YR	<=55 thousand	Unemployed	No	> 3 times	Yes	No	Every 6 weeks	No	Yes	No	Parous	Al Bayda	No		Yes	Yes	6	3	3	2	No		36	Third trimester	Second trimester/Third trimester	16	No	No	No	No	No	No	No	No	No	No	No	No	No	Every 8 weeks	No	No	No
589	>35	>25	Primary	high school or less	Urban	>55,000 YR	Higher than 220	Unemployed	No	> 3 times	Yes	No	Every 4 weeks or lless	No	Yes	Yes	Parous	Al Bayda	No		Yes	Yes	13	8	5	> 2	No		25	Second trimester	Second trimester/Third trimester	4	No	No	No	No	No	No	No	No	No	No	No	No	No	Every 4 weeks	Sometimes	Yes	Yes
590	26-30	>25	Primary	high school or less	Urban	≤ 55000 YR	<=55 thousand	Unemployed	No	> 3 times	Yes	No	Every 4 weeks or lless	Yes	Yes	Yes	Parous	Al Bayda	No		Yes	Yes	4	2	2	1	No		32	Third trimester	Second trimester/Third trimester	6	No	No	No	No	No	No	No	No	No	No	No	Yes	No	Every 4 weeks	No	No	Yes
591	18-20	≤ 25	High school	high school or less	Urban	>55,000 YR	55-less than 110	Unemployed	No	≤ 3 times	Yes	No	Every 6 weeks	No	Yes	Yes	Parous	Al Bayda	No		No		3	1	1	1	No		33	Third trimester	Second trimester/Third trimester	8	No	No	No	No	No	No	No	No	No	No	No	No	No	Every 8 weeks	Yes	Yes	No
592	18-20	≤ 25	Primary	high school or less	Urban	≤ 55000 YR	<=55 thousand	Unemployed	No	> 3 times	Yes	Yes	Every 6 weeks	No	Yes	Yes	Parous	Al Bayda	No		Yes	Yes	4	2	2	1	No		4	First trimester	First trimester	4	No	No	No	No	No	No	No	No	No	No	No	No	No	Every 8 weeks	No	No	No
593	21-25	≤ 25	Primary	high school or less	Rural	>55,000 YR	165- less than 220	Unemployed	No	≤ 3 times	No	No	Every 6 weeks	No	Yes	Yes	Parous	Al Bayda	No		Yes	Yes	2	1	1		No		16	Second trimester	Second trimester/Third trimester	6	No	No	No	No	No	No	No	No	No	No	No	No	No	More than 8 weeks	No	No	Yes
594	26-30	>25	Primary	high school or less	Urban	≤ 55000 YR	<=55 thousand	Unemployed	No	≤ 3 times	No	No	Every 6 weeks	No	Yes	No	Parous	Al Bayda	No		No		2	1	1		No		32	Third trimester	Second trimester/Third trimester	13	No	No	No	No	No	No	No	No	No	No	No	No	No	More than 8 weeks	No	No	Yes
595	21-25	≤ 25	Primary	high school or less	Urban	>55,000 YR	55-less than 110	Unemployed	No	≤ 3 times	No	No	Every 6 weeks	No	Yes	Yes	Parous	Al Bayda	No		No		3	2	2		No		13	Second trimester	Second trimester/Third trimester	13	No	No	No	No	No	No	No	No	No	No	No	No	No	More than 8 weeks	No	No	Yes
596	26-30	>25	illiterate	high school or less	Urban	≤ 55000 YR	<=55 thousand	Unemployed	No	≤ 3 times	No	No	Every 6 weeks	Yes	Yes	Yes	Parous	Al Bayda	No		Yes	Yes	3	2	2		No		25	Second trimester	Second trimester/Third trimester	13	No	No	No	No	No	No	No	No	No	No	No	Yes	No	Every 8 weeks	No	Yes	Yes
597	18-20	≤ 25	illiterate	high school or less	Rural	≤ 55000 YR	<=55 thousand	Unemployed	No	≤ 3 times	No	No	Every 6 weeks	No	Yes	Yes	Parous	Al Bayda	No		No		2	1	1		No		5	First trimester	First trimester	5	No	No	No	No	No	No	No	No	No	No	No	No	No	Every 8 weeks	No	No	Yes
598	18-20	≤ 25	High school	high school or less	Rural	>55,000 YR	Higher than 220	Unemployed	No	≤ 3 times	No	No	Every 6 weeks	No	Yes	Yes	Parous	Al Bayda	No		No		2	1	1		No		24	Second trimester	Second trimester/Third trimester	24	No	No	No	No	No	No	No	No	No	No	No	No	No	More than 8 weeks	Yes	Yes	Yes
599	18-20	≤ 25	Primary	high school or less	Urban	>55,000 YR	55-less than 110	Unemployed	No	≤ 3 times	Yes	No	Every 6 weeks	No	Yes	Yes	Nulliparous	Al Bayda	No		Yes	No	2	0	0	1	No		4	First trimester	First trimester	4	No	No	No	No	No	No	No	No	No	No	No	No	No	Every 8 weeks	No	No	Yes
600	21-25	≤ 25	Diploma or higher	Diploma or higher	Rural	>55,000 YR	55-less than 110	Employed	No	≤ 3 times	No	No	Every 6 weeks	No	Yes	Yes	Parous	Al Bayda	No		No		3	2	2		No		9	First trimester	First trimester	9	No	No	No	No	No	No	No	No	No	No	No	No	No	Every 8 weeks	Sometimes	Yes	Yes
601	21-25	≤ 25	High school	high school or less	Rural	>55,000 YR	Higher than 220	Unemployed	No	≤ 3 times	No	No	Every 6 weeks	Yes	Yes	Yes	Parous	Al Bayda	No		Yes	Yes	2	1	1		No		13	Second trimester	Second trimester/Third trimester	8	No	No	No	No	No	No	No	No	No	No	No	No	No	Every 8 weeks	No	No	Yes
602	31-35	>25	illiterate	high school or less	Rural	≤ 55000 YR	<=55 thousand	Unemployed	No	> 3 times	Yes	No	Every 6 weeks	No	Yes	No	Parous	Al Bayda	No		Yes	Yes	10	7	5	2	No		20	Second trimester	Second trimester/Third trimester	20	No	No	No	No	No	No	No	No	No	No	No	No	No	More than 8 weeks	No	No	No
603	26-30	>25	Primary	high school or less	Rural	>55,000 YR	Higher than 220	Unemployed	No	≤ 3 times	No	Yes	Every 6 weeks	No	Yes	Yes	Parous	Al Bayda	No		Yes	Yes	3	2	2		No		4	First trimester	First trimester	4	No	No	No	No	No	No	No	No	No	No	No	No	No	Every 8 weeks	Sometimes	Yes	No
604	21-25	≤ 25	Primary	high school or less	Rural	>55,000 YR	55-less than 110	Unemployed	No	≤ 3 times	No	No	Every 6 weeks	No	Yes	Yes	Parous	Al Bayda	No		Yes	Yes	3	2	2		No		29	Third trimester	Second trimester/Third trimester	8	No	No	No	No	No	No	No	No	No	No	No	No	No	Every 8 weeks	Sometimes	Yes	Yes
605	31-35	>25	Primary	high school or less	Rural	>55,000 YR	Higher than 220	Unemployed	No	> 3 times	Yes	Yes	Every 6 weeks	No	Yes	No	Parous	Al Bayda	No		Yes	Yes	10	2	2	> 2	No		16	Second trimester	Second trimester/Third trimester	9	No	No	No	No	No	No	No	No	No	No	No	No	No	Every 8 weeks	Sometimes	Yes	Yes
606	31-35	>25	illiterate	high school or less	Rural	>55,000 YR	55-less than 110	Unemployed	No	> 3 times	Yes	No	Every 6 weeks	Yes	Yes	No	Parous	Al Bayda	No		No		5	3	3	1	No		29	Third trimester	Second trimester/Third trimester	21	No	No	No	No	No	No	No	No	No	No	No	No	No	More than 8 weeks	No	No	Yes
607	18-20	≤ 25	Primary	high school or less	Rural	>55,000 YR	Higher than 220	Unemployed	No	≤ 3 times	No	No	Every 4 weeks or lless	Yes	Yes	No	Nulliparous	Al Bayda	No		No		1	0	0		No		35	Third trimester	Second trimester/Third trimester	4	No	No	No	No	No	No	No	No	No	No	No	No	No	Every 4 weeks	No	No	No
608	21-25	≤ 25	Primary	high school or less	Urban	>55,000 YR	55-less than 110	Unemployed	No	≤ 3 times	No	No	Every 6 weeks	Yes	Yes	Yes	Parous	Al Bayda	No		No		2	1	1		No		34	Third trimester	Second trimester/Third trimester	6	No	No	No	No	No	No	No	No	No	No	No	Yes	No	More than 8 weeks	Yes	Yes	Yes
609	26-30	>25	Primary	high school or less	Urban	≤ 55000 YR	<=55 thousand	Unemployed	No	> 3 times	Yes	Yes	Every 6 weeks	No	Yes	Yes	Parous	Al Bayda	No		Yes	Yes	6	4	4	1	No		36	Third trimester	Second trimester/Third trimester	6	No	No	No	No	No	No	No	No	No	No	No	No	No	Every 8 weeks	No	Yes	No
610	18-20	≤ 25	Primary	high school or less	Rural	≤ 55000 YR	<=55 thousand	Unemployed	No	≤ 3 times	Yes	Yes	Every 6 weeks	No	Yes	No	Nulliparous	Al Bayda	No		No		2	0	0	1	No		9	First trimester	First trimester	6	No	No	No	No	No	No	No	No	No	No	No	No	No	Every 6 weeks	No	No	Yes
611	21-25	≤ 25	Secondary	high school or less	Urban	>55,000 YR	55-less than 110	Unemployed	No	≤ 3 times	No	No	Every 4 weeks or lless	No	Yes	Yes	Nulliparous	Sana'a	No		No		1	0	0		No		36	Third trimester	Second trimester/Third trimester	8	No	No	No	No	No	No	No	No	No	No	No	No	No	Every 4 weeks	No	Yes	Yes
612	18-20	≤ 25	Primary	high school or less	Urban	≤ 55000 YR	<=55 thousand	Unemployed	No	≤ 3 times	No	No	Every 6 weeks	No	Yes	No	Nulliparous	Al Bayda	No		No		1	0	0		No		36	Third trimester	Second trimester/Third trimester	4	No	No	No	No	No	No	No	No	No	No	No	No	No	Every 8 weeks	Sometimes	No	Yes
613	21-25	≤ 25	Primary	high school or less	Rural	>55,000 YR	55-less than 110	Unemployed	No	> 3 times	No	No	Every 6 weeks	No	Yes	Yes	Parous	Al Bayda	No		Yes	Yes	5	4	4		No		9	First trimester	First trimester	9	No	No	No	No	No	No	No	No	No	No	No	No	No	More than 8 weeks	No	No	No
614	21-25	≤ 25	High school	high school or less	Urban	>55,000 YR	Higher than 220	Unemployed	No	> 3 times	Yes	No	Every 4 weeks or lless	No	Yes	Yes	Parous	Al Bayda	No		Yes	No	4	2	2	1	No		12	First trimester	First trimester	6	No	No	No	No	No	No	No	No	No	No	No	No	No	Every 4 weeks	Yes	Yes	Yes
615	26-30	>25	High school	high school or less	Urban	≤ 55000 YR	<=55 thousand	Unemployed	No	≤ 3 times	No	No	Every 6 weeks	No	Yes	Yes	Parous	Al Bayda	No		Yes	Yes	3	2	2		No		9	First trimester	First trimester	4	No	No	No	No	No	No	No	No	No	No	No	No	No	More than 8 weeks	Yes	No	No
616	26-30	>25	Primary	high school or less	Urban	>55,000 YR	55-less than 110	Unemployed	No	≤ 3 times	No	Yes	Every 6 weeks	Yes	Yes	Yes	Parous	Al Bayda	No		Yes	Yes	2	1	1		No		36	Third trimester	Second trimester/Third trimester	16	No	No	No	No	No	No	No	No	No	No	No	No	No	Every 8 weeks	Yes	Yes	Yes
617	18-20	≤ 25	Primary	high school or less	Rural	>55,000 YR	55-less than 110	Unemployed	No	≤ 3 times	No	No	Every 6 weeks	No	Yes	No	Nulliparous	Al Bayda	No		No		1	0	0		No		33	Third trimester	Second trimester/Third trimester	8	No	No	No	No	No	No	No	No	No	No	No	No	No	More than 8 weeks	No	No	Yes
618	26-30	>25	illiterate	high school or less	Rural	>55,000 YR	55-less than 110	Unemployed	No	> 3 times	Yes	Yes	Every 6 weeks	No	Yes	Yes	Parous	Al Bayda	No		No		6	3	3	2	No		29	Third trimester	Second trimester/Third trimester	4	No	No	No	No	No	No	No	No	No	No	No	No	No	More than 8 weeks	No	No	Yes
619	26-30	>25	Diploma or higher	Diploma or higher	Rural	>55,000 YR	110- less than 165	Unemployed	No	≤ 3 times	Yes	Yes	Every 4 weeks or lless	No	Yes	Yes	Nulliparous	Al Bayda	Yes	No	Yes	Yes	2	0	0	1	No		34	Third trimester	Second trimester/Third trimester	3	No	No	No	No	No	No	No	No	No	No	No	No	No	Every 4 weeks	Yes	Yes	Yes
620	26-30	>25	Primary	high school or less	Rural	≤ 55000 YR	<=55 thousand	Unemployed	No	> 3 times	Yes	Yes	Every 6 weeks	No	Yes	Yes	Parous	Al Bayda	No		No		4	2	2	1	No		36	Third trimester	Second trimester/Third trimester	8	No	No	No	No	No	No	No	No	No	No	No	No	No	Every 8 weeks	Sometimes	Yes	No
621	21-25	≤ 25	High school	high school or less	Urban	>55,000 YR	55-less than 110	Unemployed	No	≤ 3 times	No	Yes	Every 6 weeks	No	Yes	No	Nulliparous	Al Bayda	Yes	Yes	Yes	Yes	1	0	0		No		35	Third trimester	Second trimester/Third trimester	11	No	No	No	No	No	No	No	No	No	No	No	No	No	Every 8 weeks	Sometimes	No	Yes
622	21-25	≤ 25	Primary	high school or less	Urban	>55,000 YR	Higher than 220	Unemployed	No	> 3 times	Yes	No	Every 4 weeks or lless	No	Yes	Yes	Parous	Al Bayda	No		Yes	Yes	4	1	1	2	No		9	First trimester	First trimester	2	No	No	No	No	No	No	No	No	No	No	No	No	No	"Every two weeks	Sometimes	Yes	Yes
623	18-20	≤ 25	High school	high school or less	Urban	≤ 55000 YR	<=55 thousand	Unemployed	No	≤ 3 times	No	No	Every 4 weeks or lless	No	Yes	No	Nulliparous	Al Bayda	No		No		1	0	0		No		36	Third trimester	Second trimester/Third trimester	9	No	No	No	No	No	No	No	No	No	No	No	No	No	Every 4 weeks	Yes	Yes	Yes
624	>35	>25	Primary	high school or less	Urban	≤ 55000 YR	<=55 thousand	Employed	No	> 3 times	Yes	No	Every 4 weeks or lless	No	Yes	Yes	Parous	Al Bayda	No		No		8	4	4	> 2	No		17	Second trimester	Second trimester/Third trimester	6	No	No	No	No	No	No	No	No	No	No	No	No	No	Every 4 weeks	Yes	Yes	No
625	31-35	>25	High school	high school or less	Rural	>55,000 YR	165- less than 220	Employed	No	≤ 3 times	No	Yes	Every 4 weeks or lless	No	Yes	Yes	Parous	Al Bayda	No		Yes	No	2	1	1		No		16	Second trimester	Second trimester/Third trimester	2	No	No	No	No	No	No	No	No	No	No	No	No	No	Every 4 weeks	Yes	Yes	Yes
626	21-25	≤ 25	Primary	high school or less	Urban	>55,000 YR	Higher than 220	Unemployed	No	≤ 3 times	No	Yes	Every 4 weeks or lless	No	Yes	No	Nulliparous	Ibb	No		Yes	Yes	1	0	0		No		25	Second trimester	Second trimester/Third trimester	2	No	No	No	No	No	No	No	No	No	No	No	No	No	Every 4 weeks	No	No	Yes
627	26-30	>25	Primary	high school or less	Urban	>55,000 YR	55-less than 110	Unemployed	No	> 3 times	Yes	No	Every 6 weeks	Yes	Yes	Yes	Parous	Al Bayda	No		Yes	Yes	10	6	5	> 2	No		33	Third trimester	Second trimester/Third trimester	6	No	No	No	No	No	No	No	No	No	No	No	Yes	No	Every 8 weeks	No	Yes	Yes
628	21-25	≤ 25	Primary	high school or less	Rural	>55,000 YR	Higher than 220	Unemployed	No	> 3 times	Yes	No	Every 4 weeks or lless	Yes	Yes	Yes	Parous	Al Bayda	No		No		5	2	2	2	No		33	Third trimester	Second trimester/Third trimester	4	No	No	No	No	No	No	No	No	No	No	No	No	No	Every 4 weeks	No	No	Yes
629	18-20	≤ 25	Primary	high school or less	Urban	>55,000 YR	165- less than 220	Unemployed	No	≤ 3 times	No	No	Every 6 weeks	No	Yes	No	Nulliparous	Al Bayda	No		Yes	Yes	1	0	0		No		29	Third trimester	Second trimester/Third trimester	6	No	No	No	No	No	No	No	No	No	No	No	No	No	More than 8 weeks	Sometimes	No	No
630	18-20	≤ 25	illiterate	high school or less	Urban	≤ 55000 YR	<=55 thousand	Unemployed	No	≤ 3 times	No	No	Every 6 weeks	No	Yes	No	Parous	Al Bayda	No		No		2	1	1		No		29	Third trimester	Second trimester/Third trimester	29	No	No	No	No	No	No	No	No	No	No	No	No	No	More than 8 weeks	No	No	Yes
631	31-35	>25	illiterate	high school or less	Urban	≤ 55000 YR	<=55 thousand	Unemployed	No	> 3 times	No	No	Every 6 weeks	Yes	Yes	Yes	Parous	Al Bayda	No		Yes	No	6	5	5		No		33	Third trimester	Second trimester/Third trimester	6	No	No	No	No	No	No	No	No	No	No	No	No	No	Every 8 weeks	Sometimes	Yes	Yes
632	18-20	≤ 25	Secondary	high school or less	Urban	≤ 55000 YR	<=55 thousand	Unemployed	No	≤ 3 times	No	No	Every 6 weeks	No	Yes	No	Nulliparous	Al Bayda	Yes	No	Yes	Yes	1	0	0		No		21	Second trimester	Second trimester/Third trimester	6	No	No	No	No	No	No	No	No	No	No	No	No	No	Every 6 weeks	Sometimes	No	Yes
633	31-35	>25	Diploma or higher	Diploma or higher	Rural	>55,000 YR	55-less than 110	Employed	No	≤ 3 times	No	No	Every 6 weeks	No	Yes	Yes	Parous	Sana'a	No		Yes	No	3	2	2		No		14	Second trimester	Second trimester/Third trimester	6	No	No	No	No	No	No	No	No	No	No	No	No	No	Every 6 weeks	Yes	Yes	Yes
634	18-20	≤ 25	Primary	high school or less	Rural	≤ 55000 YR	<=55 thousand	Unemployed	No	≤ 3 times	No	No	Every 4 weeks or lless	No	Yes	No	Nulliparous	Sana'a	Yes	Yes	Yes	Yes	1	0	0		No		7	First trimester	First trimester	6	No	No	No	No	No	No	No	No	No	No	No	No	No	Every 4 weeks	No	No	Yes
635	26-30	>25	Diploma or higher	Diploma or higher	Urban	>55,000 YR	110- less than 165	Unemployed	Yes	≤ 3 times	No	Yes	Every 4 weeks or lless	No	Yes	Yes	Parous	Sana'a	No		Yes	Yes	2	1	1		No		9	First trimester	First trimester	5	No	No	No	No	No	No	No	No	No	No	No	No	No	Every 4 weeks	No	Yes	Yes
636	>35	>25	Diploma or higher	Diploma or higher	Rural	>55,000 YR	110- less than 165	Employed	No	> 3 times	Yes	No	Every 4 weeks or lless	No	Yes	Yes	Parous	Sana'a	No		Yes	No	7	4	4	2	No		9	First trimester	First trimester	3	No	No	No	No	No	No	No	No	No	No	No	No	No	Every 4 weeks	Yes	Yes	Yes
637	26-30	>25	Primary	high school or less	Urban	≤ 55000 YR	<=55 thousand	Unemployed	No	> 3 times	No	No	Every 6 weeks	No	Yes	Yes	Parous	Sana'a	No		No		5	4	4		No		36	Third trimester	Second trimester/Third trimester	4	No	No	No	No	No	No	No	No	No	No	No	No	No	Every 8 weeks	No	No	Yes
638	21-25	≤ 25	Secondary	high school or less	Urban	>55,000 YR	110- less than 165	Unemployed	No	≤ 3 times	Yes	Yes	Every 6 weeks	No	Yes	Yes	Parous	Sana'a	Yes	No	Yes	No	3	1	1	1	No		6	First trimester	First trimester	6	No	No	No	No	No	No	No	No	No	No	No	No	No	More than 8 weeks	No	No	Yes
639	21-25	≤ 25	Primary	high school or less	Urban	>55,000 YR	55-less than 110	Unemployed	No	> 3 times	Yes	No	Every 6 weeks	No	Yes	Yes	Parous	Sana'a	Yes	Yes	Yes	Yes	4	1	1	2	No		20	Second trimester	Second trimester/Third trimester	6	No	No	No	No	No	No	No	No	No	No	No	No	No	More than 8 weeks	Sometimes	Yes	Yes
640	21-25	≤ 25	Primary	high school or less	Urban	>55,000 YR	165- less than 220	Unemployed	No	≤ 3 times	No	No	Every 6 weeks	No	Yes	Yes	Parous	Sana'a	Yes	Yes	Yes	Yes	2	1	1		No		6	First trimester	First trimester	6	No	No	No	No	No	No	No	No	No	No	No	No	No	More than 8 weeks	Sometimes	Yes	Yes
641	26-30	>25	Diploma or higher	Diploma or higher	Urban	>55,000 YR	110- less than 165	Unemployed	No	≤ 3 times	No	No	Every 4 weeks or lless	No	Yes	No	Nulliparous	Sana'a	No		No		1	0	0		No		7	First trimester	First trimester	8	No	No	No	No	No	No	No	No	No	No	No	No	No	Every 4 weeks	Sometimes	Yes	Yes
642	18-20	≤ 25	illiterate	high school or less	Urban	>55,000 YR	55-less than 110	Unemployed	No	> 3 times	No	No	Every 6 weeks	Yes	Yes	No	Parous	Dhamar	No		Yes	No	4	3	3		No		20	Second trimester	Second trimester/Third trimester	20	No	No	No	No	Yes	No	No	No	No	No	No	No	No	More than 8 weeks	No	No	Yes
643	26-30	>25	Diploma or higher	Diploma or higher	Rural	>55,000 YR	165- less than 220	Unemployed	No	> 3 times	Yes	No	Every 4 weeks or lless	No	Yes	Yes	Parous	Dhamar	No		Yes	No	5	3	3	1	No		35	Third trimester	Second trimester/Third trimester	4	No	No	No	No	No	No	No	No	No	No	No	No	No	Every 4 weeks	Sometimes	Yes	Yes
644	21-25	≤ 25	Primary	high school or less	Urban	≤ 55000 YR	<=55 thousand	Unemployed	No	> 3 times	No	No	Every 4 weeks or lless	Yes	Yes	Yes	Parous	Dhamar	No		Yes	Yes	4	3	3		No		35	Third trimester	Second trimester/Third trimester	20	No	No	Yes	No	No	No	No	No	No	No	No	Yes	No	Every 4 weeks	Sometimes	Yes	Yes
645	26-30	>25	Primary	high school or less	Urban	≤ 55000 YR	<=55 thousand	Unemployed	No	> 3 times	Yes	Yes	Every 6 weeks	Yes	Yes	Yes	Parous	Al Bayda	No		No		6	3	3	2	No		12	First trimester	First trimester	6	No	No	No	No	Yes	No	No	No	No	No	No	No	No	Every 8 weeks	Sometimes	Yes	Yes
646	21-25	≤ 25	Primary	high school or less	Rural	≤ 55000 YR	<=55 thousand	Unemployed	No	> 3 times	No	No	Every 6 weeks	No	No	No	Parous	Dhamar	No		Yes	Yes	4	3	3		No		32	Third trimester	Second trimester/Third trimester	16	No	No	No	No	No	No	No	No	No	No	No	No	No	Every 8 weeks	Sometimes	Yes	Yes
647	26-30	>25	illiterate	high school or less	Urban	≤ 55000 YR	<=55 thousand	Unemployed	No	> 3 times	Yes	No	Every 6 weeks	No	Yes	No	Parous	Dhamar	No		Yes	Yes	10	6	5	> 2	No		20	Second trimester	Second trimester/Third trimester	16	No	No	No	No	No	No	No	No	No	No	No	No	No	Every 8 weeks	No	No	Yes
648	>35	>25	illiterate	high school or less	Rural	≤ 55000 YR	<=55 thousand	Unemployed	No	> 3 times	Yes	No	Every 6 weeks	No	Yes	No	Parous	Dhamar	No		No		18	2	2	> 2	Yes	1	36	Third trimester	Second trimester/Third trimester	20	No	No	No	No	No	No	No	No	No	No	No	No	No	Every 8 weeks	No	No	Yes
649	21-25	≤ 25	Primary	high school or less	Urban	≤ 55000 YR	<=55 thousand	Employed	No	≤ 3 times	Yes	Yes	Every 4 weeks or lless	Yes	No	Yes	Nulliparous	Dhamar	No		Yes	Yes	2	0	0	1	No		20	Second trimester	Second trimester/Third trimester	2	No	No	Yes	No	No	No	No	No	No	No	No	No	No	Every 4 weeks	Sometimes	Yes	Yes
650	21-25	≤ 25	Primary	high school or less	Urban	≤ 55000 YR	<=55 thousand	Unemployed	No	≤ 3 times	No	No	Every 6 weeks	No	Yes	No	Parous	Dhamar	Yes	Yes	Yes	Yes	2	1	1		No		16	Second trimester	Second trimester/Third trimester	8	No	No	No	No	No	No	No	No	No	No	No	No	No	Every 8 weeks	Sometimes	Yes	Yes
651	21-25	≤ 25	Diploma or higher	Diploma or higher	Urban	>55,000 YR	55-less than 110	Unemployed	No	≤ 3 times	No	Yes	Every 4 weeks or lless	Yes	Yes	Yes	Parous	Dhamar	No		Yes	Yes	2	1	1		No		36	Third trimester	Second trimester/Third trimester	4	No	No	No	No	Yes	No	No	No	No	No	No	Yes	No	Every 4 weeks	No	Yes	Yes
652	18-20	≤ 25	Primary	high school or less	Rural	≤ 55000 YR	<=55 thousand	Unemployed	No	≤ 3 times	Yes	No	Every 6 weeks	Yes	Yes	No	Nulliparous	Dhamar	No		No		2	0	0	1	No		32	Third trimester	Second trimester/Third trimester	16	No	No	No	No	Yes	No	No	No	No	No	No	No	No	Every 8 weeks	Sometimes	Yes	Yes
653	18-20	≤ 25	illiterate	high school or less	Urban	≤ 55000 YR	<=55 thousand	Unemployed	No	≤ 3 times	No	Yes	Every 6 weeks	No	Yes	No	Nulliparous	Dhamar	Yes	No	Yes	Yes	1	0	0		No		28	Third trimester	Second trimester/Third trimester	4	No	No	No	No	No	No	No	No	No	No	No	No	No	Every 8 weeks	No	No	Yes
654	18-20	≤ 25	Primary	high school or less	Urban	≤ 55000 YR	<=55 thousand	Unemployed	No	> 3 times	Yes	No	Every 6 weeks	Yes	Yes	Yes	Parous	Dhamar	No		Yes	Yes	4	2	2	1	No		24	Second trimester	Second trimester/Third trimester	24	No	No	No	No	Yes	No	No	No	No	No	No	No	No	More than 8 weeks	No	No	Yes
655	26-30	>25	Primary	high school or less	Urban	≤ 55000 YR	<=55 thousand	Unemployed	No	> 3 times	Yes	No	Every 6 weeks	Yes	Yes	No	Parous	Dhamar	No		No		8	4	4	> 2	No		36	Third trimester	Second trimester/Third trimester	12	No	No	No	No	Yes	No	No	No	No	No	No	No	No	More than 8 weeks	No	No	Yes
656	>35	>25	Primary	high school or less	Rural	≤ 55000 YR	<=55 thousand	Unemployed	No	> 3 times	No	Yes	Every 6 weeks	No	Yes	No	Parous	Dhamar	No		Yes	Yes	5	4	4		No		32	Third trimester	Second trimester/Third trimester	32	No	No	No	No	No	No	No	No	No	No	No	No	No	More than 8 weeks	Sometimes	Yes	Yes
657	26-30	>25	Primary	high school or less	Rural	>55,000 YR	55-less than 110	Unemployed	No	> 3 times	Yes	No	Every 4 weeks or lless	Yes	Yes	No	Parous	Al Bayda	No		No		5	3	3	1	No		4	First trimester	First trimester	2	No	No	Yes	No	No	No	No	No	No	No	No	No	No	Every 4 weeks	Sometimes	Yes	No
658	21-25	≤ 25	illiterate	high school or less	Rural	≤ 55000 YR	<=55 thousand	Unemployed	No	> 3 times	No	Yes	Every 6 weeks	Yes	No	No	Parous	Dhamar	No		Yes	Yes	6	5	5		No		20	Second trimester	Second trimester/Third trimester	12	No	No	No	No	Yes	No	No	No	No	No	No	Yes	No	Every 8 weeks	No	No	No
659	18-20	≤ 25	Secondary	high school or less	Urban	≤ 55000 YR	<=55 thousand	Unemployed	No	≤ 3 times	No	No	Every 6 weeks	Yes	Yes	No	Nulliparous	Dhamar	Yes	No	Yes	No	1	0	0		No		36	Third trimester	Second trimester/Third trimester	10	No	No	No	No	No	No	No	No	No	No	No	Yes	No	Every 6 weeks	No	No	Yes
660	31-35	>25	illiterate	high school or less	Rural	≤ 55000 YR	<=55 thousand	Unemployed	No	> 3 times	Yes	No	Every 6 weeks	No	No	Yes	Parous	Dhamar	No		No		14	7	5	> 2	No		36	Third trimester	Second trimester/Third trimester	36	No	No	No	No	No	No	No	No	No	No	No	No	No	More than 8 weeks	No	No	Yes
661	18-20	≤ 25	illiterate	high school or less	Urban	≤ 55000 YR	<=55 thousand	Unemployed	No	≤ 3 times	No	No	Every 4 weeks or lless	No	Yes	Yes	Parous	Dhamar	No		Yes	Yes	2	1	1		No		36	Third trimester	Second trimester/Third trimester	4	No	No	No	No	No	No	No	No	No	No	No	No	No	Every 4 weeks	Sometimes	Yes	Yes
662	26-30	>25	Primary	high school or less	Urban	≤ 55000 YR	<=55 thousand	Employed	No	≤ 3 times	No	No	Every 6 weeks	Yes	Yes	No	Parous	Dhamar	No		Yes	No	3	2	2		No		8	First trimester	First trimester	8	No	No	No	No	Yes	No	No	No	No	No	No	No	No	Every 8 weeks	Sometimes	Yes	Yes
663	18-20	≤ 25	High school	high school or less	Urban	>55,000 YR	55-less than 110	Unemployed	No	≤ 3 times	No	No	Every 4 weeks or lless	No	Yes	No	Nulliparous	Dhamar	No		No		1	0	0		No		36	Third trimester	Second trimester/Third trimester	8	No	No	No	No	No	No	No	No	No	No	No	No	No	"Every two weeks	Sometimes	No	No
664	26-30	>25	Primary	high school or less	Urban	≤ 55000 YR	<=55 thousand	Unemployed	No	> 3 times	Yes	Yes	Every 6 weeks	Yes	Yes	Yes	Parous	Dhamar	No		No		5	2	2	2	No		36	Third trimester	Second trimester/Third trimester	4	No	No	No	No	No	No	No	No	No	No	No	Yes	No	Every 8 weeks	No	No	Yes
665	21-25	≤ 25	Diploma or higher	Diploma or higher	Urban	>55,000 YR	55-less than 110	Unemployed	Yes	≤ 3 times	No	No	Every 6 weeks	Yes	Yes	Yes	Parous	Dhamar	No		No		3	2	2		No		12	First trimester	First trimester	6	No	No	Yes	No	No	No	No	No	No	No	No	Yes	No	Every 8 weeks	No	No	Yes
666	18-20	≤ 25	Primary	high school or less	Urban	≤ 55000 YR	<=55 thousand	Unemployed	No	≤ 3 times	No	No	Every 6 weeks	No	Yes	No	Nulliparous	Dhamar	No		Yes	Yes	1	0	0		No		16	Second trimester	Second trimester/Third trimester	16	No	No	No	No	No	No	No	No	No	No	No	No	No	More than 8 weeks	No	No	Yes
667	18-20	≤ 25	Primary	high school or less	Urban	>55,000 YR	55-less than 110	Unemployed	No	> 3 times	Yes	No	Every 4 weeks or lless	No	Yes	Yes	Parous	Dhamar	No		Yes	Yes	4	2	2	1	No		30	Third trimester	Second trimester/Third trimester	4	No	No	No	No	No	No	No	No	No	No	No	No	No	Every 4 weeks	Yes	No	Yes
668	21-25	≤ 25	Primary	high school or less	Urban	≤ 55000 YR	<=55 thousand	Unemployed	No	> 3 times	Yes	No	Every 6 weeks	Yes	Yes	No	Parous	Dhamar	No		Yes	Yes	5	2	2	2	No		36	Third trimester	Second trimester/Third trimester	20	No	No	Yes	No	No	No	No	No	No	No	No	No	No	Every 8 weeks	No	No	Yes
669	21-25	≤ 25	Primary	high school or less	Urban	≤ 55000 YR	<=55 thousand	Unemployed	No	> 3 times	Yes	No	Every 4 weeks or lless	Yes	Yes	Yes	Parous	Dhamar	No		Yes	Yes	6	2	2	> 2	No		36	Third trimester	Second trimester/Third trimester	4	No	No	No	No	No	No	No	No	No	No	No	No	No	Every 4 weeks	No	No	Yes
670	21-25	≤ 25	Diploma or higher	Diploma or higher	Urban	>55,000 YR	55-less than 110	Unemployed	Yes	≤ 3 times	Yes	Yes	Every 4 weeks or lless	No	Yes	Yes	Parous	Dhamar	No		Yes	No	2	1	1	1	No		36	Third trimester	Second trimester/Third trimester	4	No	No	No	No	No	No	No	No	No	No	No	No	No	Every 4 weeks	Sometimes	Yes	Yes
671	18-20	≤ 25	Primary	high school or less	Urban	>55,000 YR	55-less than 110	Unemployed	No	≤ 3 times	No	Yes	Every 6 weeks	No	No	No	Parous	Dhamar	No		No		1	1	1		No		36	Third trimester	Second trimester/Third trimester	12	No	No	No	No	No	No	No	No	No	No	No	No	No	Every 8 weeks	No	No	Yes
672	21-25	≤ 25	illiterate	high school or less	Urban	≤ 55000 YR	<=55 thousand	Unemployed	No	≤ 3 times	No	No	Every 6 weeks	No	No	No	Nulliparous	Dhamar	No		No		1	0	0		No		32	Third trimester	Second trimester/Third trimester	4	No	No	No	No	No	No	No	No	No	No	No	No	No	Every 8 weeks	No	No	No
673	26-30	>25	Primary	high school or less	Urban	≤ 55000 YR	<=55 thousand	Unemployed	No	≤ 3 times	No	No	Every 4 weeks or lless	No	Yes	No	Parous	Dhamar	Yes	Yes	Yes	Yes	3	2	2		No		32	Third trimester	Second trimester/Third trimester	4	No	No	Yes	No	No	No	No	No	No	No	No	No	No	Every 4 weeks	No	No	Yes
674	26-30	>25	illiterate	high school or less	Urban	≤ 55000 YR	<=55 thousand	Unemployed	No	> 3 times	No	No	Every 4 weeks or lless	Yes	Yes	No	Parous	Dhamar	No		Yes	Yes	4	3	3		No		36	Third trimester	Second trimester/Third trimester	4	No	No	Yes	No	No	No	No	No	No	No	No	No	No	Every 4 weeks	No	No	Yes
675	21-25	≤ 25	Diploma or higher	Diploma or higher	Urban	>55,000 YR	55-less than 110	Unemployed	No	≤ 3 times	No	No	Every 4 weeks or lless	No	Yes	Yes	Parous	Dhamar	Yes	No	Yes	Yes	2	1	1		No		32	Third trimester	Second trimester/Third trimester	8	No	No	No	No	No	No	No	No	No	No	No	No	No	Every 4 weeks	Yes	Yes	Yes
676	26-30	>25	High school	high school or less	Rural	≤ 55000 YR	<=55 thousand	Unemployed	No	≤ 3 times	No	Yes	Every 4 weeks or lless	No	Yes	No	Parous	Dhamar	No		Yes	No	2	1	1		No		12	First trimester	First trimester	4	No	No	No	No	No	No	No	No	No	No	No	No	No	Every 4 weeks	Yes	Yes	Yes
677	26-30	>25	Secondary	high school or less	Urban	≤ 55000 YR	<=55 thousand	Unemployed	No	> 3 times	No	No	Every 4 weeks or lless	No	Yes	Yes	Parous	Dhamar	No		Yes	Yes	4	3	3		No		16	Second trimester	Second trimester/Third trimester	4	No	No	No	No	No	No	No	No	No	No	No	No	No	"Every two weeks	Yes	Yes	Yes
678	21-25	≤ 25	Primary	high school or less	Urban	≤ 55000 YR	<=55 thousand	Unemployed	No	≤ 3 times	No	No	Every 6 weeks	No	Yes	Yes	Parous	Dhamar	No		No		2	1	1		No		30	Third trimester	Second trimester/Third trimester	8	No	No	No	No	No	No	No	No	No	No	No	No	No	More than 8 weeks	No	No	Yes
679	26-30	>25	Secondary	high school or less	Urban	≤ 55000 YR	<=55 thousand	Unemployed	No	≤ 3 times	No	No	Every 6 weeks	No	Yes	Yes	Parous	Dhamar	No		No		3	2	2		No		36	Third trimester	Second trimester/Third trimester	6	No	No	No	No	No	No	No	No	No	No	No	No	No	More than 8 weeks	Yes	Yes	Yes
680	18-20	≤ 25	Primary	high school or less	Urban	>55,000 YR	55-less than 110	Unemployed	No	≤ 3 times	No	No	Every 6 weeks	No	Yes	No	Nulliparous	Dhamar	No		Yes	Yes	1	0	0		No		18	Second trimester	Second trimester/Third trimester	8	No	No	No	No	No	No	No	No	No	No	No	No	No	Every 8 weeks	Yes	Yes	Yes
681	31-35	>25	Primary	high school or less	Urban	≤ 55000 YR	<=55 thousand	Unemployed	No	> 3 times	No	No	Every 6 weeks	Yes	Yes	No	Parous	Dhamar	No		Yes	Yes	7	6	5		No		36	Third trimester	Second trimester/Third trimester	16	No	No	Yes	No	No	No	No	No	No	No	No	Yes	No	More than 8 weeks	No	No	No
682	26-30	>25	High school	high school or less	Urban	>55,000 YR	55-less than 110	Unemployed	No	≤ 3 times	No	Yes	Every 4 weeks or lless	Yes	No	Yes	Parous	Dhamar	Yes	Yes	Yes	Yes	2	1	1		No		24	Second trimester	Second trimester/Third trimester	8	No	No	No	No	No	No	No	No	No	No	No	No	No	Every 4 weeks	Yes	Yes	Yes
683	18-20	≤ 25	illiterate	high school or less	Rural	≤ 55000 YR	<=55 thousand	Unemployed	No	≤ 3 times	No	No	Every 4 weeks or lless	No	No	No	Nulliparous	Dhamar	Yes	No	Yes	No	1	0	0		No		28	Third trimester	Second trimester/Third trimester	8	No	No	No	No	No	No	No	No	No	No	No	No	No	Every 4 weeks	No	No	Yes
684	18-20	≤ 25	High school	high school or less	Urban	≤ 55000 YR	<=55 thousand	Unemployed	No	≤ 3 times	No	No	Every 6 weeks	No	No	No	Nulliparous	Dhamar	No		No		1	0	0		No		20	Second trimester	Second trimester/Third trimester	4	No	No	No	No	No	No	No	No	No	No	No	No	No	More than 8 weeks	No	No	Yes
685	31-35	>25	Primary	high school or less	Urban	≤ 55000 YR	<=55 thousand	Unemployed	No	> 3 times	Yes	No	Every 6 weeks	No	No	Yes	Parous	Dhamar	No		No		6	3	3	2	No		28	Third trimester	Second trimester/Third trimester	4	No	No	No	No	No	No	No	No	No	No	No	No	No	More than 8 weeks	Yes	Yes	Yes
686	21-25	≤ 25	Primary	high school or less	Rural	≤ 55000 YR	<=55 thousand	Unemployed	No	> 3 times	Yes	No	Every 6 weeks	No	Yes	No	Parous	Dhamar	No		No		5	1	1	> 2	No		12	First trimester	First trimester	10	No	No	No	No	No	No	No	No	No	No	No	No	No	More than 8 weeks	No	No	Yes
687	18-20	≤ 25	Primary	high school or less	Rural	≤ 55000 YR	<=55 thousand	Unemployed	Yes	≤ 3 times	No	No	Every 6 weeks	Yes	Yes	No	Nulliparous	Dhamar	No		No		1	0	0		No		36	Third trimester	Second trimester/Third trimester	12	No	No	Yes	No	No	No	No	No	No	No	No	No	No	More than 8 weeks	No	No	Yes
688	26-30	>25	Diploma or higher	Diploma or higher	Urban	>55,000 YR	55-less than 110	Employed	No	≤ 3 times	No	No	Every 6 weeks	No	Yes	Yes	Parous	Dhamar	No		Yes	Yes	2	1	1		No		12	First trimester	First trimester	12	No	No	No	No	No	No	No	No	No	No	No	No	No	More than 8 weeks	Yes	Yes	Yes
689	26-30	>25	Primary	high school or less	Rural	≤ 55000 YR	<=55 thousand	Unemployed	No	> 3 times	Yes	No	Every 6 weeks	Yes	Yes	No	Parous	Dhamar	No		No		7	5	5	1	No		36	Third trimester	Second trimester/Third trimester	24	No	No	No	No	No	No	No	No	No	No	No	No	No	More than 8 weeks	Yes	Yes	Yes
690	18-20	≤ 25	High school	high school or less	Urban	≤ 55000 YR	<=55 thousand	Unemployed	No	> 3 times	Yes	Yes	Every 4 weeks or lless	Yes	Yes	Yes	Nulliparous	Dhamar	No		No		4	0	0	> 2	No		32	Third trimester	Second trimester/Third trimester	3	No	No	No	No	Yes	No	No	No	No	No	No	No	No	Every 4 weeks	Sometimes	Yes	Yes
691	26-30	>25	Diploma or higher	Diploma or higher	Urban	≤ 55000 YR	<=55 thousand	Unemployed	No	≤ 3 times	No	No	Every 6 weeks	No	Yes	No	Nulliparous	Dhamar	Yes	Yes	Yes	Yes	1	0	0		No		32	Third trimester	Second trimester/Third trimester	4	No	No	No	No	No	No	No	No	No	No	No	No	No	Every 8 weeks	Yes	No	Yes
692	26-30	>25	Primary	high school or less	Urban	>55,000 YR	Higher than 220	Unemployed	No	> 3 times	No	No	Every 4 weeks or lless	No	Yes	Yes	Parous	Sana'a	No		Yes	Yes	4	3	3		No		20	Second trimester	Second trimester/Third trimester	4	No	No	No	No	No	No	No	No	No	No	No	No	No	Every 4 weeks	Sometimes	Yes	Yes
693	31-35	>25	Primary	high school or less	Urban	>55,000 YR	55-less than 110	Unemployed	Yes	> 3 times	No	Yes	Every 6 weeks	No	Yes	Yes	Parous	Sana'a	Yes	Yes	Yes	Yes	5	4	4		No		33	Third trimester	Second trimester/Third trimester	8	No	No	No	No	No	No	No	No	No	No	No	No	No	Every 8 weeks	Yes	Yes	Yes
694	21-25	≤ 25	Diploma or higher	Diploma or higher	Urban	>55,000 YR	55-less than 110	Employed	Yes	≤ 3 times	No	Yes	Every 4 weeks or lless	No	Yes	Yes	Parous	Sana'a	No		No		3	2	2		No		33	Third trimester	Second trimester/Third trimester	6	No	No	No	No	No	No	No	No	No	No	No	No	No	Every 4 weeks	Yes	Yes	Yes
695	26-30	>25	Diploma or higher	Diploma or higher	Urban	>55,000 YR	110- less than 165	Unemployed	No	≤ 3 times	No	No	Every 4 weeks or lless	No	Yes	Yes	Parous	Sana'a	Yes	Yes	Yes	Yes	2	1	1		No		35	Third trimester	Second trimester/Third trimester	4	No	No	No	No	No	No	No	No	No	No	No	No	No	Every 4 weeks	Sometimes	Yes	Yes
696	21-25	≤ 25	Primary	high school or less	Urban	>55,000 YR	165- less than 220	Unemployed	Yes	≤ 3 times	Yes	No	Every 4 weeks or lless	No	Yes	Yes	Parous	Sana'a	Yes	Yes	Yes	Yes	3	1	1	1	No		33	Third trimester	Second trimester/Third trimester	5	No	No	No	No	No	No	No	No	No	No	No	No	No	Every 4 weeks	No	Yes	No
697	26-30	>25	Diploma or higher	Diploma or higher	Urban	>55,000 YR	55-less than 110	Employed	Yes	≤ 3 times	No	Yes	Every 4 weeks or lless	No	Yes	Yes	Parous	Sana'a	No		Yes	Yes	3	2	2		Yes	1	29	Third trimester	Second trimester/Third trimester	8	No	No	No	No	No	No	No	No	No	No	No	No	No	Every 4 weeks	Sometimes	No	Yes
698	26-30	>25	Diploma or higher	Diploma or higher	Urban	>55,000 YR	Higher than 220	Employed	Yes	≤ 3 times	No	No	Every 4 weeks or lless	No	Yes	No	Nulliparous	Sana'a	No		No		1	0	0		No		32	Third trimester	Second trimester/Third trimester	2	No	No	No	No	No	No	No	No	No	No	No	No	No	Every 4 weeks	Sometimes	No	Yes
699	21-25	≤ 25	High school	high school or less	Urban	>55,000 YR	165- less than 220	Unemployed	No	> 3 times	Yes	No	Every 4 weeks or lless	No	Yes	Yes	Parous	Sana'a	No		No		5	2	2	2	No		7	First trimester	First trimester	5	No	No	No	No	No	No	No	No	No	No	No	No	No	Every 4 weeks	No	Yes	Yes
700	21-25	≤ 25	Diploma or higher	Diploma or higher	Urban	>55,000 YR	55-less than 110	Unemployed	Yes	≤ 3 times	No	No	Every 4 weeks or lless	No	Yes	Yes	Parous	Sana'a	Yes	No	Yes	Yes	2	1	1		No		25	Second trimester	Second trimester/Third trimester	2	No	No	No	No	No	No	No	No	No	No	No	No	No	Every 4 weeks	No	No	Yes
701	21-25	≤ 25	Primary	high school or less	Urban	≤ 55000 YR	<=55 thousand	Unemployed	No	> 3 times	Yes	Yes	Every 4 weeks or lless	No	Yes	Yes	Nulliparous	Sana'a	No		No		4	0	0	> 2	No		21	Second trimester	Second trimester/Third trimester	4	No	No	No	No	No	No	No	No	No	No	No	No	No	Every 4 weeks	No	Yes	Yes
702	31-35	>25	High school	high school or less	Urban	>55,000 YR	165- less than 220	Unemployed	No	> 3 times	No	No	Every 4 weeks or lless	No	Yes	Yes	Parous	Sana'a	No		No		5	4	4		No		10	First trimester	First trimester	4	No	No	No	No	No	No	No	No	No	No	No	No	No	Every 4 weeks	Sometimes	Yes	Yes
703	31-35	>25	Primary	high school or less	Urban	>55,000 YR	165- less than 220	Unemployed	No	≤ 3 times	No	No	Every 6 weeks	No	Yes	Yes	Parous	Sana'a	No		Yes	Yes	2	1	1		No		33	Third trimester	Second trimester/Third trimester	6	No	No	No	No	No	No	No	No	No	No	No	No	No	Every 8 weeks	No	Yes	Yes
704	21-25	≤ 25	Diploma or higher	Diploma or higher	Rural	>55,000 YR	55-less than 110	Unemployed	No	> 3 times	Yes	No	Every 6 weeks	No	Yes	Yes	Parous	Sana'a	No		No		4	1	1	2	Yes	1	6	First trimester	First trimester	6	No	No	No	No	No	No	No	No	No	No	No	No	No	Every 6 weeks	Yes	Yes	No
705	26-30	>25	Primary	high school or less	Urban	>55,000 YR	165- less than 220	Unemployed	No	≤ 3 times	No	No	Every 4 weeks or lless	No	Yes	Yes	Parous	Sana'a	No		No		2	1	1		No		33	Third trimester	Second trimester/Third trimester	4	No	No	No	No	No	No	No	No	No	No	No	No	No	Every 4 weeks	No	No	No
706	31-35	>25	Diploma or higher	Diploma or higher	Rural	>55,000 YR	Higher than 220	Employed	Yes	≤ 3 times	No	No	Every 6 weeks	No	Yes	Yes	Parous	Sana'a	No		No		3	2	2		No		25	Second trimester	Second trimester/Third trimester	10	No	No	No	No	No	No	No	No	No	No	No	No	No	Every 6 weeks	Sometimes	Yes	Yes
707	26-30	>25	Diploma or higher	Diploma or higher	Urban	>55,000 YR	Higher than 220	Unemployed	Yes	≤ 3 times	Yes	Yes	Every 6 weeks	No	Yes	Yes	Parous	Sana'a	No		No		3	1	1	1	No		33	Third trimester	Second trimester/Third trimester	2	No	No	No	No	No	No	No	No	No	No	No	No	No	More than 8 weeks	Sometimes	Yes	Yes
708	31-35	>25	illiterate	high school or less	Urban	>55,000 YR	55-less than 110	Unemployed	No	> 3 times	Yes	No	Every 6 weeks	No	Yes	No	Parous	Sana'a	No		No		9	6	5	2	No		6	First trimester	First trimester	6	No	No	No	No	No	No	No	No	No	No	No	No	No	Every 6 weeks	No	No	Yes
709	21-25	≤ 25	High school	high school or less	Urban	>55,000 YR	55-less than 110	Unemployed	No	≤ 3 times	No	No	Every 6 weeks	No	Yes	No	Nulliparous	Sana'a	No		No		1	0	0		No		33	Third trimester	Second trimester/Third trimester	3	No	No	No	No	No	No	No	No	No	No	No	No	No	Every 8 weeks	No	Yes	No
710	>35	>25	Diploma or higher	Diploma or higher	Urban	>55,000 YR	Higher than 220	Unemployed	Yes	> 3 times	Yes	No	Every 6 weeks	No	Yes	Yes	Parous	Sana'a	Yes	Yes	Yes	Yes	6	4	4	1	No		20	Second trimester	Second trimester/Third trimester	8	No	No	No	No	No	No	No	No	No	No	No	No	No	More than 8 weeks	Yes	Yes	Yes
711	21-25	≤ 25	High school	high school or less	Urban	>55,000 YR	Higher than 220	Unemployed	Yes	≤ 3 times	No	Yes	Every 4 weeks or lless	No	Yes	No	Nulliparous	Sana'a	Yes	Yes	Yes	Yes	1	0	0		No		29	Third trimester	Second trimester/Third trimester	3	No	No	No	No	No	No	No	No	No	No	No	No	No	Every 4 weeks	Yes	Yes	No
712	31-35	>25	Diploma or higher	Diploma or higher	Urban	>55,000 YR	Higher than 220	Employed	No	≤ 3 times	No	No	Every 6 weeks	No	Yes	Yes	Parous	Sana'a	Yes	Yes	Yes	Yes	2	1	1		No		36	Third trimester	Second trimester/Third trimester	4	No	No	No	No	No	No	No	No	No	No	No	No	No	Every 8 weeks	Yes	Yes	Yes
713	>35	>25	High school	high school or less	Urban	>55,000 YR	165- less than 220	Unemployed	Yes	> 3 times	Yes	No	Every 6 weeks	No	Yes	Yes	Parous	Sana'a	Yes	No	Yes	Yes	7	4	4	2	No		6	First trimester	First trimester	6	No	No	No	No	No	No	No	No	No	No	No	No	No	Every 8 weeks	Yes	Yes	Yes
714	26-30	>25	Diploma or higher	Diploma or higher	Urban	>55,000 YR	110- less than 165	Unemployed	Yes	> 3 times	Yes	No	Every 4 weeks or lless	No	Yes	Yes	Parous	Sana'a	No		No		4	2	2	1	No		13	Second trimester	Second trimester/Third trimester	8	No	No	No	No	No	No	No	No	No	No	No	No	No	Every 4 weeks	Yes	Yes	Yes
715	31-35	>25	Primary	high school or less	Urban	>55,000 YR	55-less than 110	Employed	Yes	> 3 times	Yes	Yes	Every 6 weeks	No	Yes	Yes	Parous	Sana'a	No		No		6	3	3	2	No		5	First trimester	First trimester	3	No	No	No	No	No	No	No	No	No	No	No	No	No	More than 8 weeks	Sometimes	Yes	Yes
716	18-20	≤ 25	High school	high school or less	Urban	>55,000 YR	Higher than 220	Unemployed	No	≤ 3 times	No	No	Every 4 weeks or lless	No	Yes	Yes	Parous	Sana'a	Yes	Yes	Yes	Yes	2	1	1		No		25	Second trimester	Second trimester/Third trimester	4	No	No	No	No	No	No	No	No	No	No	No	No	No	Every 4 weeks	Yes	Yes	Yes
717	26-30	>25	Diploma or higher	Diploma or higher	Urban	>55,000 YR	55-less than 110	Employed	Yes	≤ 3 times	No	No	Every 6 weeks	No	Yes	Yes	Parous	Sana'a	No		No		2	1	1		No		17	Second trimester	Second trimester/Third trimester	4	No	No	No	No	No	No	No	No	No	No	No	No	No	Every 6 weeks	Sometimes	Yes	Yes
718	26-30	>25	Primary	high school or less	Urban	>55,000 YR	55-less than 110	Unemployed	No	> 3 times	Yes	No	Every 4 weeks or lless	No	Yes	Yes	Parous	Sana'a	No		No		4	2	2	1	No		5	First trimester	First trimester	3	No	No	No	No	No	No	No	No	No	No	No	No	No	"Every two weeks	Yes	Yes	No
719	26-30	>25	Diploma or higher	Diploma or higher	Rural	>55,000 YR	Higher than 220	Unemployed	Yes	≤ 3 times	Yes	Yes	Every 4 weeks or lless	No	Yes	Yes	Parous	Sana'a	Yes	Yes	Yes	Yes	3	1	1	1	No		16	Second trimester	Second trimester/Third trimester	7	No	No	No	No	No	No	No	No	No	No	No	No	No	Every 4 weeks	Yes	Yes	Yes
720	26-30	>25	Diploma or higher	Diploma or higher	Urban	>55,000 YR	Higher than 220	Unemployed	Yes	≤ 3 times	No	No	Every 4 weeks or lless	No	Yes	No	Nulliparous	Sana'a	No		No		1	0	0		No		8	First trimester	First trimester	6	No	No	No	No	No	No	No	No	No	No	No	No	No	"Every two weeks	Yes	Yes	No
721	31-35	>25	Diploma or higher	Diploma or higher	Urban	>55,000 YR	Higher than 220	Unemployed	No	> 3 times	Yes	No	Every 4 weeks or lless	No	Yes	Yes	Parous	Sana'a	Yes	No	Yes	No	5	1	1	> 2	No		19	Second trimester	Second trimester/Third trimester	4	No	No	No	No	No	No	No	No	No	No	No	No	No	Every 4 weeks	Yes	Yes	Yes
722	31-35	>25	Diploma or higher	Diploma or higher	Urban	>55,000 YR	55-less than 110	Employed	No	> 3 times	Yes	Yes	Every 4 weeks or lless	No	Yes	Yes	Parous	Sana'a	No		No		5	3	3	1	No		36	Third trimester	Second trimester/Third trimester	4	No	No	No	No	No	No	No	No	No	No	No	No	No	Every 4 weeks	Yes	Yes	Yes
723	21-25	≤ 25	Diploma or higher	Diploma or higher	Urban	>55,000 YR	110- less than 165	Employed	Yes	≤ 3 times	No	Yes	Every 6 weeks	No	Yes	Yes	Parous	Sana'a	No		No		2	1	1		No		21	Second trimester	Second trimester/Third trimester	3	No	No	No	No	No	No	No	No	No	No	No	No	No	Every 8 weeks	Yes	Yes	No
724	31-35	>25	Diploma or higher	Diploma or higher	Urban	>55,000 YR	165- less than 220	Unemployed	Yes	> 3 times	Yes	No	Every 6 weeks	No	Yes	Yes	Parous	Sana'a	Yes	No	Yes	Yes	7	3	3	> 2	No		21	Second trimester	Second trimester/Third trimester	6	No	No	No	No	No	No	No	No	No	No	No	No	No	Every 6 weeks	Yes	Yes	No
725	21-25	≤ 25	High school	high school or less	Urban	≤ 55000 YR	<=55 thousand	Unemployed	No	≤ 3 times	No	No	Every 4 weeks or lless	No	Yes	No	Nulliparous	Sana'a	No		Yes	Yes	1	0	0		No		9	First trimester	First trimester	5	No	No	No	No	No	No	No	No	No	No	No	No	No	Every 4 weeks	No	Yes	Yes
726	>35	>25	Diploma or higher	Diploma or higher	Urban	>55,000 YR	55-less than 110	Employed	No	> 3 times	Yes	Yes	Every 6 weeks	Yes	Yes	Yes	Parous	Sana'a	No		Yes	Yes	7	4	4	> 2	No		36	Third trimester	Second trimester/Third trimester	4	No	No	Yes	No	No	No	No	No	No	No	No	No	No	Every 8 weeks	No	No	Yes
727	31-35	>25	illiterate	high school or less	Urban	≤ 55000 YR	<=55 thousand	Unemployed	No	> 3 times	No	No	Every 4 weeks or lless	No	No	Yes	Parous	Sana'a	Yes	No	Yes	No	4	3	3		No		17	Second trimester	Second trimester/Third trimester	2	No	No	No	No	No	No	No	No	No	No	No	No	No	Every 4 weeks	Sometimes	No	Yes
728	21-25	≤ 25	Diploma or higher	Diploma or higher	Urban	>55,000 YR	55-less than 110	Unemployed	No	≤ 3 times	No	No	Every 6 weeks	Yes	Yes	No	Nulliparous	Sana'a	No	No	Yes	Yes	1	0	0		No		24	Second trimester	Second trimester/Third trimester	5	No	No	Yes	No	No	No	No	No	No	No	No	No	No	Every 6 weeks	No	Yes	Yes
729	>35	>25	Secondary	high school or less	Urban	>55,000 YR	55-less than 110	Unemployed	No	> 3 times	Yes	No	Every 4 weeks or lless	No	Yes	Yes	Parous	Sana'a	No		No	No	5	4	4	1	No		32	Third trimester	Second trimester/Third trimester	4	No	No	No	No	No	No	No	No	No	No	No	No	No	Every 4 weeks	Sometimes	No	Yes
730	>35	>25	Diploma or higher	Diploma or higher	Urban	≤ 55000 YR	<=55 thousand	Employed	No	> 3 times	Yes	Yes	Every 4 weeks or lless	Yes	Yes	Yes	Parous	Sana'a	No		Yes	Yes	8	4	4	> 2	Yes	1		Second trimester	Second trimester/Third trimester	1	No	No	No	No	No	No	No	No	No	No	No	No	No	Every 4 weeks	Sometimes	Yes	Yes
731	21-25	≤ 25	Diploma or higher	Diploma or higher	Urban	>55,000 YR	55-less than 110	Employed	No	≤ 3 times	No	No	Every 4 weeks or lless	No	No	No	Nulliparous	Ibb	No		Yes	Yes	1	0	0		No		36	Third trimester	Second trimester/Third trimester	4	No	No	No	No	No	No	No	No	No	No	No	No	No	Every 4 weeks	Sometimes	Yes	Yes
732	26-30	>25	Diploma or higher	Diploma or higher	Urban	>55,000 YR	110- less than 165	Unemployed	No	> 3 times	No	No	Every 4 weeks or lless	No	Yes	Yes	Parous	Sana'a	No		Yes	Yes	5	4	4		No		36	Third trimester	Second trimester/Third trimester	3	No	No	No	No	No	No	No	No	No	No	No	No	No	Every 4 weeks	Yes	Yes	Yes
733	21-25	≤ 25	Diploma or higher	Diploma or higher	Urban	>55,000 YR	55-less than 110	Unemployed	No	≤ 3 times	Yes	No	Every 6 weeks	No	No	Yes	Nulliparous	Sana'a	No		Yes	Yes	2	0	0	1	No		13	Second trimester	Second trimester/Third trimester	3	No	No	No	No	No	No	No	No	No	No	No	No	No	Every 8 weeks	Yes	Yes	Yes
734	31-35	>25	Diploma or higher	Diploma or higher	Urban	>55,000 YR	55-less than 110	Employed	No	≤ 3 times	Yes	No	Every 6 weeks	No	Yes	Yes	Parous	Sana'a	No		Yes	Yes	3	1	1	1	No		34	Third trimester	Second trimester/Third trimester	4	No	No	No	No	No	No	No	No	No	No	No	No	No	More than 8 weeks	Yes	Yes	Yes
735	21-25	≤ 25	Secondary	high school or less	Urban	≤ 55000 YR	<=55 thousand	Unemployed	No	> 3 times	Yes	No	Every 4 weeks or lless	Yes	No	Yes	Parous	Sana'a	Yes	No	Yes	Yes	4	2	2	1	No		17	Second trimester	Second trimester/Third trimester	2	No	No	No	No	Yes	No	No	No	No	No	No	No	No	Every 4 weeks	Yes	Yes	Yes
736	31-35	>25	Diploma or higher	Diploma or higher	Rural	≤ 55000 YR	<=55 thousand	Unemployed	No	> 3 times	No	No	Every 4 weeks or lless	No	Yes	Yes	Parous	Sana'a	No		Yes	Yes	5	4	4		No		32	Third trimester	Second trimester/Third trimester	1	No	No	No	No	No	No	No	No	No	No	No	No	No	Every 4 weeks	No	Yes	Yes
737	26-30	>25	Primary	high school or less	Urban	≤ 55000 YR	<=55 thousand	Employed	No	≤ 3 times	No	No	Every 6 weeks	Yes	Yes	Yes	Parous	Sana'a	Yes	No	Yes	Yes	2	1	1		No		5	First trimester	First trimester	5	No	No	No	No	No	No	No	No	No	No	No	No	No	Every 8 weeks	No	Yes	Yes
738	26-30	>25	Primary	high school or less	Urban	≤ 55000 YR	<=55 thousand	Unemployed	No	> 3 times	Yes	Yes	Every 6 weeks	No	Yes	Yes	Parous	Sana'a	Yes	Yes	Yes	Yes	5	3	3	1	No		12	First trimester	First trimester	5	No	No	No	No	No	No	No	No	No	No	No	No	No	Every 6 weeks	Yes	Yes	Yes
739	31-35	>25	Secondary	high school or less	Urban	≤ 55000 YR	<=55 thousand	Unemployed	No	> 3 times	No	No	Every 6 weeks	No	Yes	Yes	Parous	Sana'a	No		Yes	Yes	4	3	3		No		19	Second trimester	Second trimester/Third trimester	12	No	No	No	No	No	No	No	No	No	No	No	No	No	Every 6 weeks	Yes	Yes	Yes
740	21-25	≤ 25	Secondary	high school or less	Urban	≤ 55000 YR	<=55 thousand	Unemployed	No	≤ 3 times	Yes	Yes	Every 6 weeks	No	Yes	Yes	Parous	Sana'a	No		No		3	1	1	1	No		12	First trimester	First trimester	12	No	No	No	No	No	No	No	No	No	No	No	No	No	Every 8 weeks	Sometimes	Yes	Yes
741	18-20	≤ 25	illiterate	high school or less	Urban	≤ 55000 YR	<=55 thousand	Unemployed	No	≤ 3 times	Yes	No	Every 6 weeks	No	Yes	Yes	Parous	Sana'a	Yes	Yes	Yes	Yes	3	1	1	1	No		5	First trimester	First trimester	4	No	No	No	No	No	No	No	No	No	No	No	No	No	More than 8 weeks	No	No	Yes
742	21-25	≤ 25	Diploma or higher	Diploma or higher	Urban	>55,000 YR	55-less than 110	Unemployed	No	≤ 3 times	Yes	No	Every 6 weeks	No	Yes	Yes	Parous	Sana'a	Yes	No	Yes	Yes	3	1	1	1	No		6	First trimester	First trimester	6	No	No	No	No	No	No	No	No	No	No	No	No	No	Every 6 weeks	Sometimes	Yes	Yes
743	>35	>25	Diploma or higher	Diploma or higher	Urban	>55,000 YR	55-less than 110	Employed	No	> 3 times	Yes	No	Every 6 weeks	Yes	Yes	Yes	Parous	Sana'a	No		No		6	4	4	1	No		6	First trimester	First trimester	6	No	No	Yes	Yes	Yes	No	No	No	No	No	No	No	No	Every 6 weeks	Sometimes	Yes	Yes
744	21-25	≤ 25	Secondary	high school or less	Urban	>55,000 YR	55-less than 110	Unemployed	No	≤ 3 times	No	No	Every 4 weeks or lless	Yes	Yes	Yes	Parous	Sana'a	No		No		2	1	1		No		9	First trimester	First trimester	1	No	No	No	No	Yes	No	No	No	No	No	No	No	No	Every 4 weeks	Sometimes	Yes	Yes
745	18-20	≤ 25	Secondary	high school or less	Urban	≤ 55000 YR	<=55 thousand	Unemployed	No	≤ 3 times	Yes	No	Every 6 weeks	Yes	Yes	No	Nulliparous	Sana'a	No		Yes	No	2	0	0	1	No		35	Third trimester	Second trimester/Third trimester	4	No	No	Yes	Yes	No	Yes	No	No	No	No	No	No	No	More than 8 weeks	Sometimes	Yes	Yes
746	18-20	≤ 25	Secondary	high school or less	Urban	>55,000 YR	55-less than 110	Unemployed	No	≤ 3 times	No	No	Every 4 weeks or lless	Yes	Yes	Yes	Parous	Sana'a	Yes	Yes	Yes	Yes	2	1	1		No		28	Third trimester	Second trimester/Third trimester	3	No	No	No	No	Yes	No	No	No	No	No	No	No	No	Every 4 weeks	No	No	Yes
747	18-20	≤ 25	Secondary	high school or less	Urban	>55,000 YR	Higher than 220	Unemployed	No	≤ 3 times	No	No	Every 4 weeks or lless	Yes	Yes	No	Nulliparous	Sana'a	No		Yes	Yes	1	0	0		No		4	First trimester	First trimester	1	No	No	No	No	Yes	No	No	No	No	No	No	No	No	Every 4 weeks	Sometimes	Yes	Yes
748	21-25	≤ 25	Secondary	high school or less	Urban	>55,000 YR	55-less than 110	Unemployed	No	≤ 3 times	No	No	Every 6 weeks	Yes	Yes	No	Nulliparous	Sana'a	Yes	No	Yes	Yes	1	0	0		No		22	Second trimester	Second trimester/Third trimester	3	No	No	No	No	No	Yes	No	No	No	No	No	No	No	Every 8 weeks	No	Yes	Yes
749	21-25	≤ 25	Secondary	high school or less	Urban	>55,000 YR	110- less than 165	Unemployed	No	≤ 3 times	No	No	Every 6 weeks	No	Yes	No	Nulliparous	Sana'a	No		Yes	Yes	1	0	0		No		37	Third trimester	Second trimester/Third trimester	5	No	No	No	No	No	No	No	No	No	No	No	No	No	Every 8 weeks	No	Yes	Yes
750	21-25	≤ 25	Secondary	high school or less	Urban	>55,000 YR	55-less than 110	Unemployed	No	≤ 3 times	No	No	Every 4 weeks or lless	No	Yes	Yes	Parous	Sana'a	No		Yes	Yes	2	1	1		No		32	Third trimester	Second trimester/Third trimester	31	No	No	No	No	No	No	No	No	No	No	No	No	No	Every 4 weeks	Yes	Yes	Yes
751	>35	>25	Secondary	high school or less	Urban	>55,000 YR	Higher than 220	Unemployed	No	≤ 3 times	No	Yes	Every 6 weeks	Yes	Yes	Yes	Parous	Sana'a	No		No		3	2	2		No		3	First trimester	First trimester	3	No	No	No	No	No	No	No	No	No	No	No	No	Yes	Every 6 weeks	Yes	No	Yes
752	>35	>25	Diploma or higher	Diploma or higher	Urban	>55,000 YR	165- less than 220	Unemployed	No	≤ 3 times	No	No	Every 6 weeks	Yes	Yes	Yes	Parous	Sana'a	Yes	Yes	Yes	Yes	3	2	2		No		24	Second trimester	Second trimester/Third trimester	5	No	No	No	No	No	No	No	No	No	Yes	No	No	No	Every 8 weeks	No	Yes	Yes
753	26-30	>25	Diploma or higher	Diploma or higher	Urban	>55,000 YR	Higher than 220	Employed	No	≤ 3 times	Yes	Yes	Every 6 weeks	Yes	Yes	Yes	Nulliparous	Sana'a	No		Yes	Yes	3	0	0	2	No		27	Second trimester	Second trimester/Third trimester	4	No	No	No	No	Yes	No	No	No	No	No	No	No	No	More than 8 weeks	Yes	Yes	Yes
754	21-25	≤ 25	Diploma or higher	Diploma or higher	Urban	>55,000 YR	55-less than 110	Unemployed	No	≤ 3 times	Yes	Yes	Every 4 weeks or lless	No	Yes	Yes	Nulliparous	Sana'a	Yes	No	Yes	Yes	2	0	0	1	No		17	Second trimester	Second trimester/Third trimester	3	No	No	No	No	No	No	No	No	No	No	No	No	No	Every 4 weeks	No	No	Yes
755	>35	>25	Secondary	high school or less	Urban	≤ 55000 YR	<=55 thousand	Unemployed	No	> 3 times	No	No	Every 4 weeks or lless	Yes	Yes	No	Parous	Sana'a	No		Yes	Yes	5	4	4		No		4	First trimester	First trimester	2	No	No	No	No	Yes	No	No	No	No	No	No	No	No	"Every two weeks	Sometimes	Yes	Yes
756	>35	>25	Secondary	high school or less	Urban	>55,000 YR	55-less than 110	Employed	No	> 3 times	No	No	Every 6 weeks	Yes	Yes	Yes	Parous	Sana'a	Yes	No	No		4	3	3		No		34	Third trimester	Second trimester/Third trimester	5	No	No	No	No	No	Yes	No	No	No	No	No	No	No	Every 8 weeks	No	No	Yes
757	>35	>25	Diploma or higher	Diploma or higher	Urban	>55,000 YR	55-less than 110	Unemployed	No	> 3 times	No	No	Every 6 weeks	Yes	Yes	Yes	Parous	Sana'a	No		No		5	4	4		No		24	Second trimester	Second trimester/Third trimester	9	No	Yes	No	No	No	No	No	Yes	No	No	No	No	No	Every 8 weeks	Sometimes	Yes	Yes
758	31-35	>25	Primary	high school or less	Urban	≤ 55000 YR	<=55 thousand	Unemployed	No	> 3 times	No	Yes	Every 6 weeks	Yes	Yes	Yes	Parous	Sana'a	No		Yes	Yes	5	4	4		No		20	Second trimester	Second trimester/Third trimester	2	No	No	No	No	No	Yes	No	No	No	No	No	Yes	No	Every 8 weeks	Sometimes	No	Yes
759	26-30	>25	Secondary	high school or less	Urban	>55,000 YR	110- less than 165	Unemployed	No	≤ 3 times	No	No	Every 4 weeks or lless	No	Yes	Yes	Parous	Sana'a	No		Yes	Yes	2	1	1		No		27	Second trimester	Second trimester/Third trimester	2	No	No	No	No	No	No	No	No	No	No	No	No	No	"Every two weeks	Sometimes	Yes	Yes
760	31-35	>25	Diploma or higher	Diploma or higher	Urban	≤ 55000 YR	<=55 thousand	Unemployed	No	> 3 times	Yes	No	Every 4 weeks or lless	No	Yes	Yes	Parous	Sana'a	No		Yes	No	4	2	2	1	No		7	First trimester	First trimester	4	No	No	No	No	No	No	No	No	No	No	No	No	No	"Every two weeks	No	No	Yes
761	>35	>25	Primary	high school or less	Urban	>55,000 YR	110- less than 165	Unemployed	No	≤ 3 times	No	No	Every 4 weeks or lless	Yes	Yes	Yes	Parous	Sana'a	No		Yes	Yes	3	2	2		No		35	Third trimester	Second trimester/Third trimester	2	No	No	No	No	No	No	No	No	No	No	No	Yes	No	Every 4 weeks	No	No	Yes
762	21-25	≤ 25	Secondary	high school or less	Urban	≤ 55000 YR	<=55 thousand	Unemployed	No	≤ 3 times	No	No	Every 4 weeks or lless	Yes	Yes	Yes	Parous	Sana'a	No		No		3	2	2		No		12	First trimester	First trimester	5	No	Yes	No	No	No	No	No	No	No	No	No	Yes	No	"Every two weeks	No	Yes	Yes
763	18-20	≤ 25	illiterate	high school or less	Urban	≤ 55000 YR	<=55 thousand	Unemployed	No	≤ 3 times	No	Yes	Every 6 weeks	No	Yes	No	Nulliparous	Sana'a	No		Yes	No	1	0	0		No		19	Second trimester	Second trimester/Third trimester	4	No	No	No	No	No	No	No	No	No	No	No	No	No	More than 8 weeks	No	No	Yes
764	21-25	≤ 25	Secondary	high school or less	Urban	>55,000 YR	55-less than 110	Unemployed	No	≤ 3 times	No	No	Every 6 weeks	No	No	Yes	Parous	Sana'a	No		Yes	Yes	3	2	2		No		36	Third trimester	Second trimester/Third trimester	7	No	No	No	No	No	No	No	No	No	No	No	No	No	Every 8 weeks	Sometimes	Yes	Yes
765	>35	>25	Diploma or higher	Diploma or higher	Urban	>55,000 YR	Higher than 220	Unemployed	No	> 3 times	No	No	Every 6 weeks	No	Yes	Yes	Parous	Sana'a	No		No		7	6	5		No		32	Third trimester	Second trimester/Third trimester	6	No	No	No	No	No	No	No	No	No	No	No	No	No	Every 6 weeks	Yes	Yes	Yes
766	31-35	>25	Secondary	high school or less	Urban	>55,000 YR	110- less than 165	Unemployed	No	> 3 times	Yes	No	Every 4 weeks or lless	Yes	Yes	Yes	Parous	Sana'a	No		Yes	Yes	4	2	2	1	No		25	Second trimester	Second trimester/Third trimester	2	No	No	Yes	No	Yes	Yes	No	No	No	No	No	No	No	"Every two weeks	Sometimes	Yes	Yes
767	26-30	>25	Secondary	high school or less	Urban	>55,000 YR	165- less than 220	Unemployed	No	≤ 3 times	No	Yes	Every 4 weeks or lless	No	Yes	Yes	Parous	Sana'a	No		No		3	2	2		No		3	First trimester	First trimester	1	No	No	No	No	No	No	No	No	No	No	No	No	No	"Every two weeks	Sometimes	Yes	Yes
768	18-20	≤ 25	Primary	high school or less	Urban	≤ 55000 YR	<=55 thousand	Unemployed	No	≤ 3 times	No	Yes	Every 4 weeks or lless	No	Yes	Yes	Parous	Sana'a	No		No		2	1	1		No		5	First trimester	First trimester	1	No	No	No	No	No	No	No	No	No	No	No	No	No	Every 4 weeks	Yes	Yes	Yes
769	>35	>25	Secondary	high school or less	Urban	>55,000 YR	Higher than 220	Unemployed	No	> 3 times	Yes	Yes	Every 4 weeks or lless	Yes	Yes	Yes	Parous	Sana'a	No		Yes	Yes	5	4	4	2	No		2	First trimester	First trimester	1	No	Yes	Yes	No	No	Yes	No	No	No	No	No	No	No	"Every two weeks	Yes	Yes	Yes
770	21-25	≤ 25	High school	high school or less	Urban	>55,000 YR	165- less than 220	Unemployed	No	≤ 3 times	No	No	Every 4 weeks or lless	No	Yes	No	Nulliparous	Sana'a	Yes	No	Yes	Yes	1	0	0		No		5	First trimester	First trimester	1	No	No	No	No	No	No	No	No	No	No	No	No	No	Every 4 weeks	Sometimes	No	Yes
771	31-35	>25	High school	high school or less	Urban	>55,000 YR	110- less than 165	Unemployed	No	≤ 3 times	No	No	Every 4 weeks or lless	No	No	Yes	Parous	Sana'a	No		No		2	1	1		No		25	Second trimester	Second trimester/Third trimester	2	No	No	No	No	No	No	No	No	No	No	No	No	No	Every 4 weeks	No	Yes	Yes
772	>35	>25	Diploma or higher	Diploma or higher	Urban	>55,000 YR	Higher than 220	Employed	No	> 3 times	No	Yes	Every 4 weeks or lless	Yes	Yes	Yes	Parous	Sana'a	No		No		4	3	3		No		28	Third trimester	Second trimester/Third trimester	1	No	No	No	No	No	Yes	No	No	No	No	No	No	No	Every 4 weeks	Sometimes	Yes	Yes
773	26-30	>25	High school	high school or less	Urban	>55,000 YR	110- less than 165	Unemployed	No	≤ 3 times	No	No	Every 4 weeks or lless	No	Yes	Yes	Parous	Sana'a	No		Yes	No	2	1	1		No		12	First trimester	First trimester	1	No	No	No	No	No	No	No	No	No	No	No	No	No	Every 4 weeks	Yes	Yes	Yes
774	21-25	≤ 25	High school	high school or less	Urban	>55,000 YR	110- less than 165	Unemployed	No	≤ 3 times	No	No	Every 4 weeks or lless	No	No	No	Nulliparous	Sana'a	No		No		1	0	0		No		2	First trimester	First trimester	2	No	No	No	No	No	No	No	No	No	No	No	No	No	"Every two weeks	Sometimes	Yes	Yes
775	21-25	≤ 25	Primary	high school or less	Urban	≤ 55000 YR	<=55 thousand	Unemployed	No	≤ 3 times	No	No	Every 6 weeks	No	Yes	No	Nulliparous	Sana'a	Yes	No	Yes	No	1	0	0		No		16	Second trimester	Second trimester/Third trimester	16	No	No	No	No	No	No	No	No	No	No	No	No	No	More than 8 weeks	Sometimes	Yes	Yes
776	21-25	≤ 25	Secondary	high school or less	Urban	>55,000 YR	55-less than 110	Unemployed	No	≤ 3 times	No	No	Every 6 weeks	No	Yes	Yes	Parous	Sana'a	No		Yes	Yes	2	1	1		No		24	Second trimester	Second trimester/Third trimester	4	No	No	No	No	No	No	No	No	No	No	No	No	No	Every 8 weeks	Yes	Yes	Yes
777	18-20	≤ 25	Secondary	high school or less	Urban	≤ 55000 YR	<=55 thousand	Unemployed	No	≤ 3 times	No	No	Every 4 weeks or lless	No	Yes	No	Nulliparous	Sana'a	No		No		1	0	0		No		4	First trimester	First trimester	4	No	No	No	No	No	No	No	No	No	No	No	No	No	Every 4 weeks	Sometimes	No	Yes
778	21-25	≤ 25	illiterate	high school or less	Urban	>55,000 YR	55-less than 110	Unemployed	No	> 3 times	Yes	No	Every 6 weeks	No	No	No	Parous	Sana'a	No		Yes	Yes	4	3	3	1	No		32	Third trimester	Second trimester/Third trimester	24	No	No	No	No	No	No	No	No	No	No	No	No	No	More than 8 weeks	No	No	No
779	>35	>25	Diploma or higher	Diploma or higher	Urban	>55,000 YR	165- less than 220	Unemployed	No	> 3 times	Yes	No	Every 6 weeks	Yes	Yes	No	Parous	Sana'a	No		No		5	3	3	1	No		21	Second trimester	Second trimester/Third trimester	5	No	No	No	No	No	No	No	No	No	No	No	No	No	Every 6 weeks	Yes	Yes	Yes
780	18-20	≤ 25	Primary	high school or less	Urban	>55,000 YR	165- less than 220	Unemployed	No	≤ 3 times	No	Yes	Every 4 weeks or lless	No	Yes	Yes	Parous	Sana'a	Yes	Yes	Yes	Yes	2	1	1		No		34	Third trimester	Second trimester/Third trimester	2	No	No	No	No	No	No	No	No	No	No	No	No	No	Every 4 weeks	Yes	Yes	Yes
781	18-20	≤ 25	Primary	high school or less	Urban	>55,000 YR	55-less than 110	Unemployed	No	≤ 3 times	No	No	Every 6 weeks	No	Yes	No	Nulliparous	Sana'a	No		No		1	0	0		No		24	Second trimester	Second trimester/Third trimester	16	No	No	No	No	No	No	No	No	No	No	No	No	No	More than 8 weeks	Yes	Yes	Yes
782	21-25	≤ 25	Primary	high school or less	Rural	≤ 55000 YR	<=55 thousand	Unemployed	No	≤ 3 times	Yes	No	Every 4 weeks or lless	No	Yes	Yes	Parous	Sana'a	No		Yes	Yes	3	1	1	1	No		12	First trimester	First trimester	4	No	No	No	No	No	No	No	No	No	No	No	No	No	Every 4 weeks	Sometimes	Yes	Yes
783	21-25	≤ 25	Secondary	high school or less	Rural	≤ 55000 YR	<=55 thousand	Unemployed	No	≤ 3 times	No	No	Every 6 weeks	No	Yes	Yes	Parous	Sana'a	No		Yes	Yes	2	1	1		No		36	Third trimester	Second trimester/Third trimester	12	No	No	No	No	No	No	No	No	No	No	No	No	No	More than 8 weeks	Yes	Yes	Yes
784	21-25	≤ 25	Secondary	high school or less	Urban	≤ 55000 YR	<=55 thousand	Unemployed	No	≤ 3 times	No	No	Every 6 weeks	Yes	Yes	Yes	Parous	Sana'a	No		Yes	Yes	2	1	1		No		36	Third trimester	Second trimester/Third trimester	4	No	No	No	No	No	Yes	No	No	No	No	No	No	Yes	Every 8 weeks	No	No	Yes
785	>35	>25	Secondary	high school or less	Urban	>55,000 YR	55-less than 110	Unemployed	No	> 3 times	No	Yes	Every 6 weeks	No	Yes	Yes	Parous	Sana'a	No		No		4	3	3		No		24	Second trimester	Second trimester/Third trimester	8	No	No	No	No	No	No	No	No	No	No	No	No	No	More than 8 weeks	Yes	Yes	Yes
786	>35	>25	Diploma or higher	Diploma or higher	Urban	≤ 55000 YR	<=55 thousand	Employed	Yes	> 3 times	No	No	Every 6 weeks	Yes	Yes	Yes	Parous	Sana'a	No		No		4	3	3		No		31	Third trimester	Second trimester/Third trimester	8	No	No	No	No	No	No	No	No	No	No	No	No	Yes	More than 8 weeks	Yes	Yes	Yes
787	21-25	≤ 25	Diploma or higher	Diploma or higher	Urban	≤ 55000 YR	<=55 thousand	Employed	Yes	> 3 times	Yes	No	Every 4 weeks or lless	Yes	Yes	Yes	Parous	Sana'a	No		Yes	No	4	1	1	2	No		36	Third trimester	Second trimester/Third trimester	4	No	No	Yes	No	No	No	No	No	No	No	No	Yes	Yes	Every 4 weeks	Yes	Yes	Yes
788	18-20	≤ 25	Secondary	high school or less	Urban	>55,000 YR	55-less than 110	Unemployed	No	≤ 3 times	No	No	Every 6 weeks	No	Yes	No	Nulliparous	Sana'a	No		No		1	0	0		No		41	Third trimester	Second trimester/Third trimester	4	No	No	No	No	No	No	No	No	No	No	No	No	No	Every 8 weeks	Yes	Yes	Yes
789	31-35	>25	Diploma or higher	Diploma or higher	Urban	≤ 55000 YR	<=55 thousand	Unemployed	No	> 3 times	No	No	Every 4 weeks or lless	No	Yes	Yes	Parous	Sana'a	Yes	No	Yes	Yes	4	3	3		No		33	Third trimester	Second trimester/Third trimester	24	No	No	No	No	No	No	No	No	No	No	No	No	No	Every 4 weeks	Sometimes	Yes	Yes
790	26-30	>25	illiterate	high school or less	Urban	>55,000 YR	165- less than 220	Unemployed	No	> 3 times	No	No	Every 6 weeks	No	Yes	Yes	Parous	Sana'a	No		Yes	Yes	4	3	3		No		4	First trimester	First trimester	4	No	No	No	No	No	No	No	No	No	No	No	No	No	More than 8 weeks	No	No	Yes
791	18-20	≤ 25	Secondary	high school or less	Urban	≤ 55000 YR	<=55 thousand	Unemployed	No	≤ 3 times	No	No	Every 6 weeks	No	Yes	No	Nulliparous	Sana'a	Yes	Yes	Yes	Yes	1	0	0		No		30	Third trimester	Second trimester/Third trimester	8	No	No	No	No	No	No	No	No	No	No	No	No	No	Every 8 weeks	Sometimes	Yes	Yes
792	>35	>25	illiterate	high school or less	Urban	≤ 55000 YR	<=55 thousand	Unemployed	No	≤ 3 times	Yes	Yes	Every 6 weeks	Yes	Yes	No	Parous	Sana'a	No		No		3	1	1	1	No		36	Third trimester	Second trimester/Third trimester	28	No	No	No	No	No	No	No	No	Yes	No	No	No	No	More than 8 weeks	Yes	No	Yes
793	18-20	≤ 25	Primary	high school or less	Urban	≤ 55000 YR	<=55 thousand	Unemployed	No	≤ 3 times	Yes	No	Every 6 weeks	No	No	No	Nulliparous	Sana'a	Yes	Yes	Yes	Yes	2	0	0	1	No		16	Second trimester	Second trimester/Third trimester	8	No	No	No	No	No	No	No	No	No	No	No	No	No	More than 8 weeks	No	No	Yes
794	31-35	>25	Primary	high school or less	Urban	>55,000 YR	Higher than 220	Unemployed	No	> 3 times	Yes	Yes	Every 4 weeks or lless	Yes	Yes	Yes	Parous	Sana'a	No		Yes	No	6	5	5	1	No		36	Third trimester	Second trimester/Third trimester	4	No	No	Yes	No	Yes	No	No	No	No	No	No	No	No	"Every two weeks	Yes	Yes	Yes
795	31-35	>25	Secondary	high school or less	Urban	≤ 55000 YR	<=55 thousand	Unemployed	No	> 3 times	Yes	No	Every 6 weeks	No	No	Yes	Parous	Sana'a	Yes	No	Yes	No	5	3	3	1	Yes	1	4	First trimester	First trimester	4	No	No	No	No	No	No	No	No	No	No	No	No	No	More than 8 weeks	Sometimes	Yes	Yes
796	21-25	≤ 25	Secondary	high school or less	Urban	≤ 55000 YR	<=55 thousand	Unemployed	No	≤ 3 times	Yes	Yes	Every 4 weeks or lless	Yes	Yes	No	Nulliparous	Sana'a	No		No		2	0	0	1	No		5	First trimester	First trimester	1	No	No	Yes	No	No	No	No	No	No	No	No	No	Yes	Every 4 weeks	Yes	Yes	Yes
797	31-35	>25	Secondary	high school or less	Urban	≤ 55000 YR	<=55 thousand	Unemployed	No	> 3 times	No	Yes	Every 6 weeks	No	Yes	Yes	Parous	Sana'a	No		No	No	4	3	3		No		16	Second trimester	Second trimester/Third trimester	4	No	No	No	No	No	No	No	No	No	No	No	No	No	Every 8 weeks	Yes	Yes	Yes
798	26-30	>25	Primary	high school or less	Urban	≤ 55000 YR	<=55 thousand	Unemployed	No	≤ 3 times	No	No	Every 4 weeks or lless	Yes	No	No	Parous	Sana'a	No		Yes	Yes	3	2	2		No		12	First trimester	First trimester	4	No	No	No	No	Yes	No	No	No	No	No	No	No	No	Every 4 weeks	Yes	Yes	Yes
799	18-20	≤ 25	Primary	high school or less	Urban	≤ 55000 YR	<=55 thousand	Unemployed	No	≤ 3 times	No	No	Every 4 weeks or lless	Yes	Yes	Yes	Parous	Sana'a	No		No		2	1	1		No		16	Second trimester	Second trimester/Third trimester	16	No	No	Yes	No	No	No	No	No	No	No	No	No	No	"Every two weeks	Sometimes	Yes	Yes
800	>35	>25	Diploma or higher	Diploma or higher	Urban	≤ 55000 YR	<=55 thousand	Unemployed	No	≤ 3 times	Yes	Yes	Every 4 weeks or lless	No	Yes	Yes	Nulliparous	Sana'a	No		No		3	0	0	2	No		8	First trimester	First trimester	2	No	No	No	No	No	No	No	No	No	No	No	No	No	"Every two weeks	No	No	No
801	21-25	≤ 25	Secondary	high school or less	Urban	≤ 55000 YR	<=55 thousand	Unemployed	No	≤ 3 times	No	No	Every 4 weeks or lless	No	Yes	Yes	Parous	Sana'a	Yes	Yes	No		2	1	1		No		20	Second trimester	Second trimester/Third trimester	4	No	No	No	No	No	No	No	No	No	No	No	No	No	Every 4 weeks	Yes	Yes	Yes
802	21-25	≤ 25	Primary	high school or less	Urban	≤ 55000 YR	<=55 thousand	Unemployed	No	≤ 3 times	No	No	Every 6 weeks	Yes	Yes	Yes	Parous	Sana'a	Yes	Yes	Yes	No	3	2	2		No		36	Third trimester	Second trimester/Third trimester	4	No	No	No	No	Yes	No	No	No	No	No	No	No	No	Every 6 weeks	Yes	Yes	Yes
803	26-30	>25	Secondary	high school or less	Urban	≤ 55000 YR	<=55 thousand	Unemployed	No	> 3 times	Yes	No	Every 6 weeks	No	Yes	Yes	Parous	Sana'a	Yes	Yes	Yes	Yes	4	2	2	1	No		20	Second trimester	Second trimester/Third trimester	20	No	No	No	No	No	No	No	No	No	No	No	No	No	Every 8 weeks	No	No	Yes
804	21-25	≤ 25	Diploma or higher	Diploma or higher	Urban	>55,000 YR	55-less than 110	Unemployed	No	≤ 3 times	Yes	No	Every 4 weeks or lless	No	Yes	Yes	Nulliparous	Al Bayda	No		No		2	0	0	1	No		35	Third trimester	Second trimester/Third trimester	4	No	No	No	No	No	No	No	No	No	No	No	No	No	Every 4 weeks	Yes	Yes	Yes
805	21-25	≤ 25	Diploma or higher	Diploma or higher	Urban	>55,000 YR	165- less than 220	Unemployed	No	> 3 times	Yes	No	Every 6 weeks	No	Yes	Yes	Parous	Sana'a	No		No		4	1	1	2	No		22	Second trimester	Second trimester/Third trimester	8	No	No	No	No	No	No	No	No	No	No	No	No	No	Every 8 weeks	Yes	Yes	Yes
806	21-25	≤ 25	Secondary	high school or less	Urban	≤ 55000 YR	<=55 thousand	Unemployed	No	≤ 3 times	No	No	Every 6 weeks	No	Yes	Yes	Parous	Sana'a	No		No		3	2	2		No		16	Second trimester	Second trimester/Third trimester	16	No	No	No	No	No	No	No	No	No	No	No	No	No	More than 8 weeks	Yes	No	Yes
807	21-25	≤ 25	Secondary	high school or less	Urban	>55,000 YR	110- less than 165	Unemployed	No	≤ 3 times	No	Yes	Every 4 weeks or lless	Yes	Yes	Yes	Nulliparous	Sana'a	Yes	Yes	Yes	Yes	1	0	0		No		32	Third trimester	Second trimester/Third trimester	4	No	No	Yes	No	No	Yes	No	No	No	No	No	No	No	"Every two weeks	No	No	Yes
808	18-20	≤ 25	Primary	high school or less	Urban	≤ 55000 YR	<=55 thousand	Unemployed	No	≤ 3 times	No	No	Every 6 weeks	Yes	Yes	Yes	Parous	Sana'a	Yes	No	Yes	Yes	2	1	1		No		8	First trimester	First trimester	4	No	No	Yes	No	No	No	No	No	No	No	No	No	No	Every 6 weeks	No	No	Yes
809	21-25	≤ 25	Primary	high school or less	Urban	>55,000 YR	165- less than 220	Employed	No	≤ 3 times	Yes	Yes	Every 4 weeks or lless	No	Yes	Yes	Parous	Sana'a	Yes	Yes	Yes	Yes	3	1	1	1	No		8	First trimester	First trimester	4	No	No	No	No	No	No	No	No	No	No	No	No	No	"Every two weeks	No	No	Yes
810	26-30	>25	Primary	high school or less	Urban	≤ 55000 YR	<=55 thousand	Unemployed	No	≤ 3 times	No	Yes	Every 6 weeks	No	Yes	Yes	Parous	Sana'a	No		No		3	2	2		No		36	Third trimester	Second trimester/Third trimester	20	No	No	No	No	No	No	No	No	No	No	No	No	No	More than 8 weeks	No	No	Yes
811	26-30	>25	Secondary	high school or less	Urban	>55,000 YR	110- less than 165	Unemployed	Yes	> 3 times	Yes	No	Every 6 weeks	No	Yes	Yes	Parous	Sana'a	No		No		8	3	3	> 2	No		32	Third trimester	Second trimester/Third trimester	3	No	No	No	No	No	No	No	No	No	No	No	No	No	Every 8 weeks	Sometimes	Yes	Yes
812	26-30	>25	Secondary	high school or less	Urban	>55,000 YR	55-less than 110	Unemployed	No	> 3 times	No	No	Every 6 weeks	Yes	Yes	Yes	Parous	Sana'a	No		Yes	No	4	3	3		No		24	Second trimester	Second trimester/Third trimester	6	No	No	No	No	No	No	No	No	No	No	No	No	No	More than 8 weeks	Yes	Yes	Yes
813	31-35	>25	Diploma or higher	Diploma or higher	Urban	>55,000 YR	110- less than 165	Unemployed	No	≤ 3 times	No	No	Every 6 weeks	No	Yes	No	Nulliparous	Sana'a	No		No		1	0	0		No		30	Third trimester	Second trimester/Third trimester	3	No	No	No	No	No	No	No	No	No	No	No	No	No	More than 8 weeks	Sometimes	Yes	Yes
814	21-25	≤ 25	Diploma or higher	Diploma or higher	Urban	>55,000 YR	55-less than 110	Unemployed	No	≤ 3 times	No	No	Every 6 weeks	No	Yes	Yes	Parous	Sana'a	No		No		2	1	1		No		36	Third trimester	Second trimester/Third trimester	8	No	No	No	No	No	No	No	No	No	No	No	No	No	Every 8 weeks	Yes	Yes	Yes
815	31-35	>25	Primary	high school or less	Urban	≤ 55000 YR	<=55 thousand	Unemployed	No	> 3 times	No	No	Every 6 weeks	Yes	Yes	Yes	Parous	Sana'a	No		Yes	Yes	7	6	5		No		4	First trimester	First trimester	4	No	No	No	No	No	No	No	No	No	No	No	No	No	More than 8 weeks	Yes	Yes	Yes
816	21-25	≤ 25	Diploma or higher	Diploma or higher	Urban	>55,000 YR	55-less than 110	Unemployed	No	≤ 3 times	No	Yes	Every 6 weeks	Yes	No	No	Nulliparous	Sana'a	No		No		1	0	0		No		6	First trimester	First trimester	6	No	No	Yes	No	No	No	No	No	No	No	No	No	No	Every 6 weeks	Yes	Yes	Yes
817	26-30	>25	Primary	high school or less	Urban	>55,000 YR	55-less than 110	Unemployed	No	≤ 3 times	No	Yes	Every 6 weeks	Yes	Yes	Yes	Parous	Sana'a	No		Yes	Yes	3	2	2		No		36	Third trimester	Second trimester/Third trimester	4	No	No	No	No	No	No	No	No	No	No	No	No	No	Every 6 weeks	Yes	Yes	Yes
818	21-25	≤ 25	Primary	high school or less	Urban	>55,000 YR	55-less than 110	Unemployed	No	≤ 3 times	Yes	No	Every 6 weeks	Yes	No	Yes	Parous	Sana'a	No		No		3	1	1	1	No		32	Third trimester	Second trimester/Third trimester	16	No	No	No	No	No	No	No	No	No	No	No	No	No	More than 8 weeks	Yes	Yes	Yes
819	21-25	≤ 25	Primary	high school or less	Urban	>55,000 YR	110- less than 165	Unemployed	No	≤ 3 times	No	No	Every 6 weeks	Yes	No	No	Nulliparous	Sana'a	No		Yes	Yes	1	0	0		No		32	Third trimester	Second trimester/Third trimester	6	No	No	No	No	No	No	No	No	No	No	No	Yes	No	Every 8 weeks	No	Yes	Yes
820	21-25	≤ 25	Diploma or higher	Diploma or higher	Urban	>55,000 YR	55-less than 110	Employed	No	≤ 3 times	No	Yes	Every 4 weeks or lless	No	Yes	No	Nulliparous	Sana'a	No		No		1	0	0		No		16	Second trimester	Second trimester/Third trimester	2	No	No	No	No	No	No	No	No	No	No	No	No	No	Every 4 weeks	Sometimes	Yes	Yes
821	21-25	≤ 25	Diploma or higher	Diploma or higher	Urban	>55,000 YR	55-less than 110	Employed	No	≤ 3 times	Yes	Yes	Every 6 weeks	Yes	Yes	Yes	Nulliparous	Sana'a	Yes	No	Yes	No	2	0	0	1	No		8	First trimester	First trimester	4	No	No	No	No	No	No	No	No	No	No	No	Yes	No	Every 6 weeks	Yes	Yes	Yes
822	21-25	≤ 25	Secondary	high school or less	Urban	>55,000 YR	55-less than 110	Unemployed	No	≤ 3 times	No	No	Every 6 weeks	No	Yes	No	Nulliparous	Sana'a	No		Yes	No	1	0	0		No		36	Third trimester	Second trimester/Third trimester	2	No	No	No	No	No	No	No	No	No	No	No	No	No	Every 8 weeks	Yes	Yes	Yes
823	18-20	≤ 25	Primary	high school or less	Urban	≤ 55000 YR	<=55 thousand	Unemployed	No	≤ 3 times	No	Yes	Every 6 weeks	Yes	Yes	No	Nulliparous	Sana'a	No		No		1	0	0		No		8	First trimester	First trimester	8	No	No	No	No	Yes	No	No	No	No	No	No	No	No	Every 8 weeks	Yes	Yes	Yes
824	21-25	≤ 25	Secondary	high school or less	Urban	≤ 55000 YR	<=55 thousand	Unemployed	No	≤ 3 times	No	No	Every 6 weeks	No	Yes	Yes	Parous	Sana'a	No		No		2	1	1		No		8	First trimester	First trimester	8	No	No	No	No	No	No	No	No	No	No	No	No	No	Every 8 weeks	No	Yes	Yes
825	18-20	≤ 25	Primary	high school or less	Urban	>55,000 YR	55-less than 110	Unemployed	No	≤ 3 times	No	No	Every 6 weeks	No	No	No	Nulliparous	Sana'a	Yes	Yes	Yes	Yes	1	0	0		No		36	Third trimester	Second trimester/Third trimester	8	No	No	No	No	No	No	No	No	No	No	No	No	No	More than 8 weeks	No	No	Yes
826	21-25	≤ 25	Primary	high school or less	Urban	>55,000 YR	55-less than 110	Employed	No	> 3 times	Yes	No	Every 6 weeks	Yes	Yes	Yes	Parous	Sana'a	Yes	Yes	Yes	Yes	5	3	3	1	No		8	First trimester	First trimester	8	No	No	No	No	Yes	No	No	No	No	No	No	No	No	Every 8 weeks	No	No	No
827	21-25	≤ 25	Secondary	high school or less	Urban	>55,000 YR	55-less than 110	Unemployed	No	≤ 3 times	No	No	Every 6 weeks	Yes	No	Yes	Parous	Ibb	Yes	Yes	Yes	Yes	3	2	2		No		36	Third trimester	Second trimester/Third trimester	7	No	No	No	No	Yes	No	No	No	No	No	No	Yes	No	More than 8 weeks	Yes	Yes	Yes
828	21-25	≤ 25	Secondary	high school or less	Urban	≤ 55000 YR	<=55 thousand	Unemployed	No	> 3 times	Yes	No	Every 6 weeks	Yes	Yes	Yes	Parous	Sana'a	No		No		6	3	3	2	No		32	Third trimester	Second trimester/Third trimester	2	No	No	No	No	Yes	No	No	No	No	No	No	No	No	Every 8 weeks	Sometimes	Yes	Yes
829	26-30	>25	High school	high school or less	Urban	>55,000 YR	55-less than 110	Unemployed	No	> 3 times	Yes	No	Every 6 weeks	No	Yes	No	Parous	Sana'a	No		No		4	2	2	1	No		20	Second trimester	Second trimester/Third trimester	14	No	No	No	No	No	No	No	No	No	No	No	No	No	More than 8 weeks	Yes	Yes	Yes
830	26-30	>25	Diploma or higher	Diploma or higher	Urban	≤ 55000 YR	<=55 thousand	Unemployed	No	> 3 times	Yes	No	Every 6 weeks	Yes	Yes	Yes	Parous	Sana'a	No		No		7	5	5	1	No		32	Third trimester	Second trimester/Third trimester	12	No	No	No	Yes	No	No	No	Yes	No	No	No	Yes	No	More than 8 weeks	Sometimes	Yes	Yes
831	21-25	≤ 25	High school	high school or less	Urban	>55,000 YR	55-less than 110	Unemployed	No	≤ 3 times	Yes	No	Every 6 weeks	Yes	Yes	Yes	Parous	Sana'a	No		Yes	No	3	1	1	1	No		36	Third trimester	Second trimester/Third trimester	6	No	No	No	No	Yes	No	No	No	Yes	Yes	No	No	Yes	Every 8 weeks	No	Yes	Yes
832	31-35	>25	Secondary	high school or less	Urban	>55,000 YR	55-less than 110	Unemployed	Yes	> 3 times	Yes	No	Every 6 weeks	No	Yes	Yes	Parous	Sana'a	No		No		5	2	2	2	No		36	Third trimester	Second trimester/Third trimester	16	No	No	No	No	No	No	No	No	No	No	No	No	No	More than 8 weeks	Sometimes	Yes	Yes
833	26-30	>25	illiterate	high school or less	Urban	≤ 55000 YR	<=55 thousand	Unemployed	No	≤ 3 times	No	No	Every 6 weeks	Yes	Yes	Yes	Parous	Sana'a	No		Yes	Yes	2	1	1		No		16	Second trimester	Second trimester/Third trimester	16	No	No	No	No	Yes	No	No	No	No	No	No	No	No	More than 8 weeks	No	No	Yes
834	18-20	≤ 25	Primary	high school or less	Urban	>55,000 YR	55-less than 110	Unemployed	No	≤ 3 times	No	No	Every 6 weeks	No	Yes	Yes	Parous	Sana'a	No		No		2	1	1		No		28	Third trimester	Second trimester/Third trimester	20	No	No	No	No	No	No	No	No	No	No	No	No	No	More than 8 weeks	No	No	Yes
835	18-20	≤ 25	Secondary	high school or less	Urban	>55,000 YR	Higher than 220	Unemployed	No	> 3 times	No	No	Every 6 weeks	No	Yes	Yes	Parous	Sana'a	Yes	Yes	Yes	Yes	5	4	4		No		32	Third trimester	Second trimester/Third trimester	12	No	No	No	No	No	No	No	No	No	No	No	No	No	More than 8 weeks	Sometimes	Yes	No
836	21-25	≤ 25	Diploma or higher	Diploma or higher	Rural	>55,000 YR	Higher than 220	Unemployed	No	≤ 3 times	No	No	Every 6 weeks	Yes	Yes	No	Nulliparous	Al Bayda	No		No		1	0	0		No		22	Second trimester	Second trimester/Third trimester	1	No	No	Yes	No	No	No	No	No	No	No	No	No	No	Every 8 weeks	No	Yes	Yes
837	21-25	≤ 25	Diploma or higher	Diploma or higher	Urban	>55,000 YR	55-less than 110	Unemployed	No	≤ 3 times	Yes	Yes	Every 6 weeks	Yes	Yes	No	Nulliparous	Sana'a	Yes	Yes	Yes	Yes	3	0	0	2	No		36	Third trimester	Second trimester/Third trimester	5	No	No	No	No	No	No	No	No	No	No	No	No	Yes	More than 8 weeks	Yes	Yes	Yes
838	21-25	≤ 25	Diploma or higher	Diploma or higher	Urban	≤ 55000 YR	<=55 thousand	Unemployed	No	≤ 3 times	No	No	Every 6 weeks	No	Yes	No	Nulliparous	Ibb	No		No		1	0	0		No		40	Third trimester	Second trimester/Third trimester	6	No	No	No	No	No	No	No	No	No	No	No	No	No	Every 8 weeks	Sometimes	Yes	Yes
839	21-25	≤ 25	Diploma or higher	Diploma or higher	Urban	≤ 55000 YR	<=55 thousand	Unemployed	No	≤ 3 times	No	Yes	Every 4 weeks or lless	Yes	Yes	No	Nulliparous	Sana'a	Yes	Yes	Yes	Yes	1	0	0		No		20	Second trimester	Second trimester/Third trimester	2	No	No	No	No	No	No	No	No	No	No	No	No	No	Every 4 weeks	No	No	Yes
840	26-30	>25	High school	high school or less	Rural	>55,000 YR	55-less than 110	Unemployed	No	> 3 times	Yes	No	Every 6 weeks	No	No	Yes	Parous	Sana'a	No		No		5	3	3	1	No		32	Third trimester	Second trimester/Third trimester	16	No	No	No	No	No	No	No	No	No	No	No	No	No	Every 8 weeks	Yes	Yes	Yes
841	21-25	≤ 25	Secondary	high school or less	Urban	≤ 55000 YR	<=55 thousand	Unemployed	No	≤ 3 times	No	No	Every 6 weeks	No	Yes	No	Nulliparous	Sana'a	No		Yes	No	1	0	0		No		36	Third trimester	Second trimester/Third trimester	6	No	No	No	No	No	No	No	No	No	No	No	No	No	More than 8 weeks	No	No	No
842	21-25	≤ 25	Primary	high school or less	Urban	>55,000 YR	110- less than 165	Unemployed	No	> 3 times	Yes	Yes	Every 4 weeks or lless	Yes	Yes	Yes	Parous	Sana'a	No		Yes	Yes	6	1	1	> 2	No		12	First trimester	First trimester	4	Yes	No	No	No	No	No	No	No	No	No	No	No	Yes	Every 4 weeks	No	Yes	Yes
843	18-20	≤ 25	Secondary	high school or less	Urban	≤ 55000 YR	<=55 thousand	Unemployed	No	≤ 3 times	No	No	Every 6 weeks	No	Yes	Yes	Parous	Sana'a	No		No		2	1	1		No		24	Second trimester	Second trimester/Third trimester	24	No	No	No	No	No	No	No	No	No	No	No	No	No	More than 8 weeks	Sometimes	Yes	Yes
844	26-30	>25	Secondary	high school or less	Urban	>55,000 YR	110- less than 165	Unemployed	No	> 3 times	No	Yes	Every 6 weeks	No	Yes	No	Parous	Sana'a	No		No		6	5	5		No		12	First trimester	First trimester	4	No	No	No	No	No	No	No	No	No	No	No	No	No	More than 8 weeks	Yes	Yes	Yes
845	18-20	≤ 25	illiterate	high school or less	Urban	≤ 55000 YR	<=55 thousand	Unemployed	No	> 3 times	Yes	Yes	Every 6 weeks	No	Yes	No	Parous	Sana'a	No		No		4	1	1	2	No		20	Second trimester	Second trimester/Third trimester	20	No	No	No	No	No	No	No	No	No	No	No	No	No	More than 8 weeks	No	No	Yes
846	18-20	≤ 25	Secondary	high school or less	Urban	>55,000 YR	55-less than 110	Employed	Yes	≤ 3 times	No	No	Every 6 weeks	Yes	No	No	Nulliparous	Sana'a	No	Yes	Yes	No	1	0	0		No		36	Third trimester	Second trimester/Third trimester	8	No	No	No	No	Yes	No	No	No	No	No	No	Yes	No	More than 8 weeks	Yes	Yes	Yes
847	18-20	≤ 25	High school	high school or less	Urban	>55,000 YR	55-less than 110	Unemployed	No	≤ 3 times	Yes	Yes	Every 4 weeks or lless	No	Yes	Yes	Nulliparous	Sana'a	No		Yes	No	3	0	0	2	No		16	Second trimester	Second trimester/Third trimester	6	No	No	No	No	No	No	No	No	No	No	No	No	No	Every 4 weeks	No	Yes	Yes
848	26-30	>25	Diploma or higher	Diploma or higher	Urban	>55,000 YR	110- less than 165	Unemployed	Yes	≤ 3 times	No	Yes	Every 6 weeks	No	Yes	Yes	Parous	Dhamar	No		No		3	2	2		No		36	Third trimester	Second trimester/Third trimester	6	No	No	No	No	No	No	No	No	No	No	No	No	No	Every 6 weeks	Sometimes	Yes	Yes
849	18-20	≤ 25	Primary	high school or less	Urban	≤ 55000 YR	<=55 thousand	Unemployed	No	≤ 3 times	Yes	Yes	Every 6 weeks	Yes	Yes	No	Nulliparous	Sana'a	No		Yes	No	3	0	0	2	No		12	First trimester	First trimester	12	No	No	No	No	Yes	No	No	No	No	No	No	Yes	No	More than 8 weeks	Sometimes	Yes	Yes
850	26-30	>25	Diploma or higher	Diploma or higher	Urban	>55,000 YR	55-less than 110	Unemployed	No	≤ 3 times	No	No	Every 6 weeks	No	Yes	No	Nulliparous	Sana'a	No	No	Yes	Yes	1	0	0		No		36	Third trimester	Second trimester/Third trimester	10	No	No	No	No	No	No	No	No	No	No	No	No	No	Every 6 weeks	No	Yes	Yes
851	26-30	>25	Diploma or higher	Diploma or higher	Urban	>55,000 YR	55-less than 110	Employed	Yes	≤ 3 times	No	Yes	Every 4 weeks or lless	No	Yes	No	Nulliparous	Sana'a	No		No		1	0	0		No		36	Third trimester	Second trimester/Third trimester	4	No	No	No	No	No	No	No	No	No	No	No	No	No	Every 4 weeks	Yes	Yes	Yes
852	>35	>25	Secondary	high school or less	Urban	>55,000 YR	110- less than 165	Unemployed	No	> 3 times	Yes	No	Every 6 weeks	No	Yes	No	Parous	Sana'a	No		No		8	5	5	2	No		36	Third trimester	Second trimester/Third trimester	8	No	No	No	No	No	No	No	No	No	No	No	No	No	Every 8 weeks	Yes	Yes	Yes
853	31-35	>25	Secondary	high school or less	Urban	≤ 55000 YR	<=55 thousand	Unemployed	No	≤ 3 times	No	Yes	Every 4 weeks or lless	No	Yes	Yes	Parous	Sana'a	No		Yes	No	2	1	1		No		8	First trimester	First trimester	5	No	No	No	No	No	No	No	No	No	No	No	No	No	"Every two weeks	Yes	Yes	Yes
854	21-25	≤ 25	Secondary	high school or less	Urban	>55,000 YR	110- less than 165	Unemployed	No	≤ 3 times	Yes	No	Every 6 weeks	No	Yes	Yes	Parous	Sana'a	Yes	Yes	Yes	Yes	3	1	1	1	No		28	Third trimester	Second trimester/Third trimester	6	No	No	No	No	No	No	No	No	No	No	No	No	No	Every 6 weeks	No	No	Yes
855	31-35	>25	Primary	high school or less	Urban	>55,000 YR	55-less than 110	Unemployed	No	≤ 3 times	No	Yes	Every 6 weeks	Yes	Yes	Yes	Parous	Sana'a	No		No		3	2	2		No		32	Third trimester	Second trimester/Third trimester	4	No	No	Yes	No	No	No	No	No	No	No	No	No	No	Every 6 weeks	No	No	Yes
856	21-25	≤ 25	Secondary	high school or less	Urban	>55,000 YR	55-less than 110	Unemployed	No	≤ 3 times	No	No	Every 6 weeks	Yes	Yes	No	Parous	Sana'a	No		Yes	No	3	2	2		No		36	Third trimester	Second trimester/Third trimester	1	No	No	No	No	Yes	No	No	No	No	No	No	Yes	No	Every 8 weeks	Sometimes	Yes	Yes
857	26-30	>25	Primary	high school or less	Rural	≤ 55000 YR	<=55 thousand	Unemployed	No	≤ 3 times	No	Yes	Every 6 weeks	Yes	No	No	Nulliparous	Sana'a	No		Yes	Yes	1	0	0		No		16	Second trimester	Second trimester/Third trimester	16	Yes	No	No	No	Yes	Yes	No	No	No	No	No	No	No	More than 8 weeks	No	Yes	No
858	26-30	>25	Primary	high school or less	Urban	≤ 55000 YR	<=55 thousand	Unemployed	No	> 3 times	No	Yes	Every 6 weeks	Yes	Yes	No	Parous	Sana'a	No		Yes	Yes	4	3	3		No		36	Third trimester	Second trimester/Third trimester	16	No	No	Yes	No	No	No	No	No	No	No	No	No	No	More than 8 weeks	No	No	Yes
859	26-30	>25	Primary	high school or less	Urban	>55,000 YR	55-less than 110	Unemployed	No	≤ 3 times	No	Yes	Every 6 weeks	Yes	Yes	No	Parous	Sana'a	Yes	No	Yes	Yes	2	1	1		No		36	Third trimester	Second trimester/Third trimester	16	No	No	No	No	Yes	Yes	No	No	No	No	No	No	No	More than 8 weeks	Yes	Yes	Yes
860	18-20	≤ 25	Secondary	high school or less	Urban	>55,000 YR	110- less than 165	Unemployed	No	≤ 3 times	No	No	Every 4 weeks or lless	No	Yes	Yes	Parous	Sana'a	No		No		2	1	1		No		36	Third trimester	Second trimester/Third trimester	8	No	No	No	No	No	No	No	No	No	No	No	No	No	"Every two weeks	Yes	Yes	Yes
861	26-30	>25	Diploma or higher	Diploma or higher	Urban	>55,000 YR	55-less than 110	Employed	No	≤ 3 times	No	No	Every 4 weeks or lless	No	Yes	Yes	Parous	Sana'a	No		No		3	2	2		No		30	Third trimester	Second trimester/Third trimester	8	No	No	No	No	No	No	No	No	No	No	No	No	No	Every 4 weeks	Sometimes	Yes	Yes
862	21-25	≤ 25	Diploma or higher	Diploma or higher	Urban	≤ 55000 YR	<=55 thousand	Unemployed	No	≤ 3 times	No	No	Every 4 weeks or lless	No	Yes	Yes	Parous	Sana'a	No		Yes		2	1	1		No		20	Second trimester	Second trimester/Third trimester	5	No	No	No	No	No	No	No	No	No	No	No	No	No	Every 4 weeks	Sometimes	Yes	Yes
863	18-20	≤ 25	Secondary	high school or less	Urban	>55,000 YR	55-less than 110	Unemployed	No	≤ 3 times	No	No	Every 6 weeks	No	Yes	No	Nulliparous	Sana'a	No		No		1	0	0		No		20	Second trimester	Second trimester/Third trimester	6	No	No	No	No	No	No	No	No	No	No	No	No	No	Every 6 weeks	Yes	Yes	Yes
864	21-25	≤ 25	Primary	high school or less	Urban	>55,000 YR	Higher than 220	Unemployed	No	≤ 3 times	No	No	Every 4 weeks or lless	No	Yes	No	Nulliparous	Sana'a	No		Yes	No	1	0	0		No		20	Second trimester	Second trimester/Third trimester	4	No	No	No	No	No	No	No	No	No	No	No	No	No	Every 4 weeks	Yes	Yes	Yes
865	26-30	>25	Primary	high school or less	Urban	>55,000 YR	55-less than 110	Unemployed	No	≤ 3 times	No	No	Every 4 weeks or lless	No	Yes	Yes	Parous	Sana'a	No		No		3	2	2		No		28	Third trimester	Second trimester/Third trimester	8	No	No	No	No	No	No	No	No	No	No	No	No	No	"Every two weeks	Yes	Yes	Yes
866	21-25	≤ 25	Diploma or higher	Diploma or higher	Urban	>55,000 YR	110- less than 165	Unemployed	No	≤ 3 times	No	No	Every 4 weeks or lless	No	Yes	Yes	Parous	Sana'a	No		No		2	1	1		No		33	Third trimester	Second trimester/Third trimester	7	No	No	No	No	No	No	No	No	No	No	No	No	No	Every 4 weeks	Sometimes	Yes	Yes
867	21-25	≤ 25	Diploma or higher	Diploma or higher	Urban	>55,000 YR	110- less than 165	Unemployed	No	≤ 3 times	No	No	Every 4 weeks or lless	No	Yes	No	Nulliparous	Sana'a	Yes	No	Yes	No	1	0	0		No		8	First trimester	First trimester	4	No	No	No	No	No	No	No	No	No	No	No	No	No	Every 4 weeks	Sometimes	Yes	Yes
868	31-35	>25	Primary	high school or less	Urban	≤ 55000 YR	<=55 thousand	Unemployed	No	≤ 3 times	No	No	Every 4 weeks or lless	No	Yes	Yes	Parous	Sana'a	No		No		3	2	2		No		29	Third trimester	Second trimester/Third trimester	8	No	No	No	No	No	No	No	No	No	No	No	No	No	Every 4 weeks	Sometimes	Yes	Yes
869	21-25	≤ 25	Diploma or higher	Diploma or higher	Urban	>55,000 YR	110- less than 165	Unemployed	No	≤ 3 times	No	No	Every 4 weeks or lless	No	Yes	No	Nulliparous	Sana'a	No		Yes	No	1	0	0		No		21	Second trimester	Second trimester/Third trimester	2	No	No	No	No	No	No	No	No	No	No	No	No	No	Every 4 weeks	Yes	Yes	Yes
870	18-20	≤ 25	Secondary	high school or less	Urban	≤ 55000 YR	<=55 thousand	Unemployed	No	≤ 3 times	No	No	Every 6 weeks	No	Yes	Yes	Parous	Sana'a	No		No		2	1	1		No		36	Third trimester	Second trimester/Third trimester	8	No	No	No	No	No	No	No	No	No	No	No	No	No	Every 8 weeks	Sometimes	Yes	Yes
871	26-30	>25	Primary	high school or less	Urban	>55,000 YR	55-less than 110	Unemployed	No	> 3 times	No	No	Every 6 weeks	No	Yes	Yes	Parous	Sana'a	No		No		5	4	4		No		29	Third trimester	Second trimester/Third trimester	8	No	No	No	No	No	No	No	No	No	No	No	No	No	Every 8 weeks	Yes	Yes	Yes
872	18-20	≤ 25	Secondary	high school or less	Urban	≤ 55000 YR	<=55 thousand	Unemployed	No	≤ 3 times	No	No	Every 6 weeks	No	Yes	No	Nulliparous	Sana'a	No		No		1	0	0		No		28	Third trimester	Second trimester/Third trimester	14	No	No	No	No	No	No	No	No	No	No	No	No	No	Every 8 weeks	Sometimes	Yes	Yes
873	21-25	≤ 25	Diploma or higher	Diploma or higher	Urban	≤ 55000 YR	<=55 thousand	Employed	No	≤ 3 times	Yes	Yes	Every 4 weeks or lless	Yes	Yes	Yes	Nulliparous	Sana'a	No		No		3	0	0	2	No		28	Third trimester	Second trimester/Third trimester	21	No	No	No	No	No	No	No	No	No	No	No	No	Yes	Every 4 weeks	No	Yes	Yes
874	26-30	>25	Diploma or higher	Diploma or higher	Urban	>55,000 YR	110- less than 165	Unemployed	No	≤ 3 times	Yes	Yes	Every 4 weeks or lless	No	Yes	Yes	Parous	Sana'a	No		No		3	1	1	2	No		20	Second trimester	Second trimester/Third trimester	2	No	No	No	No	No	No	No	No	No	No	No	No	No	"Every two weeks	Sometimes	Yes	Yes
875	18-20	≤ 25	Secondary	high school or less	Urban	≤ 55000 YR	<=55 thousand	Unemployed	No	≤ 3 times	No	No	Every 4 weeks or lless	No	Yes	No	Nulliparous	Sana'a	No		No		1	0	0		No		36	Third trimester	Second trimester/Third trimester	8	No	No	No	No	No	No	No	No	No	No	No	No	No	Every 4 weeks	Sometimes	Yes	Yes
876	26-30	>25	Primary	high school or less	Urban	≤ 55000 YR	<=55 thousand	Unemployed	No	≤ 3 times	No	No	Every 4 weeks or lless	No	Yes	No	Nulliparous	Sana'a	No		Yes	No	1	0	0		No		18	Second trimester	Second trimester/Third trimester	7	No	No	No	No	No	No	No	No	No	No	No	No	No	"Every two weeks	Sometimes	Yes	Yes
877	21-25	≤ 25	Secondary	high school or less	Urban	>55,000 YR	55-less than 110	Unemployed	No	≤ 3 times	No	No	Every 4 weeks or lless	No	Yes	Yes	Parous	Sana'a	No		Yes	Yes	2	1	1		No		19	Second trimester	Second trimester/Third trimester	2	No	No	No	No	No	No	No	No	No	No	No	No	No	"Every two weeks	Yes	Yes	Yes
878	18-20	≤ 25	Secondary	high school or less	Urban	>55,000 YR	165- less than 220	Unemployed	No	≤ 3 times	No	No	Every 4 weeks or lless	No	Yes	No	Nulliparous	Sana'a	No		Yes	Yes	1	0	0		No		22	Second trimester	Second trimester/Third trimester	8	No	No	No	No	No	No	No	No	No	No	No	No	No	Every 4 weeks	Yes	Yes	Yes
879	21-25	≤ 25	Secondary	high school or less	Urban	>55,000 YR	110- less than 165	Unemployed	No	> 3 times	No	No	Every 4 weeks or lless	No	Yes	Yes	Parous	Sana'a	No		Yes	No	4	3	3		No		6	First trimester	First trimester	2	No	No	No	No	No	No	No	No	No	No	No	No	No	"Every two weeks	Sometimes	Yes	Yes
880	21-25	≤ 25	Diploma or higher	Diploma or higher	Urban	>55,000 YR	55-less than 110	Employed	No	≤ 3 times	No	No	Every 4 weeks or lless	No	Yes	Yes	Parous	Sana'a	No		Yes	No	2	1	1		No		30	Third trimester	Second trimester/Third trimester	2	No	No	No	No	No	No	No	No	No	No	No	No	No	"Every two weeks	Sometimes	Yes	Yes
881	21-25	≤ 25	Diploma or higher	Diploma or higher	Urban	≤ 55000 YR	<=55 thousand	Unemployed	No	≤ 3 times	No	No	Every 4 weeks or lless	No	Yes	No	Nulliparous	Sana'a	No		No		1	0	0		No		20	Second trimester	Second trimester/Third trimester	6	No	No	No	No	No	No	No	No	No	No	No	No	No	Every 4 weeks	Sometimes	Yes	Yes
882	18-20	≤ 25	High school	high school or less	Urban	>55,000 YR	55-less than 110	Unemployed	Yes	≤ 3 times	No	No	Every 4 weeks or lless	No	Yes	No	Nulliparous	Sana'a	Yes	Yes	Yes	Yes	1	0	0		No		36	Third trimester	Second trimester/Third trimester	14	No	No	No	No	No	No	No	No	No	No	No	No	No	Every 4 weeks	Sometimes	Yes	Yes
883	21-25	≤ 25	Primary	high school or less	Urban	≤ 55000 YR	<=55 thousand	Unemployed	No	> 3 times	No	No	Every 4 weeks or lless	No	Yes	Yes	Parous	Sana'a	No		No		4	3	3		No		12	First trimester	First trimester	3	No	No	No	No	No	No	No	No	No	No	No	No	No	"Every two weeks	Sometimes	Yes	Yes
884	26-30	>25	Diploma or higher	Diploma or higher	Urban	>55,000 YR	55-less than 110	Unemployed	No	> 3 times	No	No	Every 4 weeks or lless	No	Yes	Yes	Parous	Sana'a	No		No		6	5	5		No		13	Second trimester	Second trimester/Third trimester	4	No	No	No	No	No	No	No	No	No	No	No	No	No	Every 4 weeks	Sometimes	Yes	Yes
885	21-25	≤ 25	Secondary	high school or less	Urban	≤ 55000 YR	<=55 thousand	Unemployed	No	> 3 times	No	No	Every 4 weeks or lless	Yes	Yes	Yes	Parous	Sana'a	No		Yes	Yes	4	3	3		Yes	1	7	First trimester	First trimester	7	No	No	No	No	Yes	No	No	No	No	No	No	No	No	"Every two weeks	Sometimes	Yes	Yes
886	31-35	>25	illiterate	high school or less	Urban	≤ 55000 YR	<=55 thousand	Unemployed	No	> 3 times	Yes	No	Every 4 weeks or lless	No	Yes	Yes	Parous	Sana'a	No		Yes	No	8	6	5	1	No		28	Third trimester	Second trimester/Third trimester	8	No	No	No	No	No	No	No	No	No	No	No	No	No	"Every two weeks	Yes	Yes	Yes
887	21-25	≤ 25	Primary	high school or less	Urban	>55,000 YR	55-less than 110	Unemployed	No	≤ 3 times	No	No	Every 4 weeks or lless	No	Yes	No	Nulliparous	Sana'a	Yes	Yes	Yes	No	1	0	0		No		24	Second trimester	Second trimester/Third trimester	9	No	No	No	No	No	No	No	No	No	No	No	No	No	Every 4 weeks	Sometimes	Yes	Yes
888	21-25	≤ 25	Primary	high school or less	Urban	≤ 55000 YR	<=55 thousand	Unemployed	No	≤ 3 times	No	No	Every 4 weeks or lless	No	Yes	No	Nulliparous	Sana'a	No		No		1	0	0		No		28	Third trimester	Second trimester/Third trimester	8	No	No	No	No	No	No	No	No	No	No	No	No	No	Every 4 weeks	Sometimes	Yes	Yes
889	31-35	>25	illiterate	high school or less	Urban	>55,000 YR	110- less than 165	Unemployed	No	> 3 times	No	No	Every 4 weeks or lless	No	Yes	Yes	Parous	Sana'a	No		No		6	5	5		No		25	Second trimester	Second trimester/Third trimester	4	No	No	No	No	No	No	No	No	No	No	No	No	No	Every 4 weeks	Sometimes	Yes	Yes
890	26-30	>25	Primary	high school or less	Urban	>55,000 YR	110- less than 165	Unemployed	No	> 3 times	No	No	Every 4 weeks or lless	No	Yes	Yes	Parous	Sana'a	No	No	Yes		6	5	5		No		28	Third trimester	Second trimester/Third trimester	3	No	No	No	No	No	No	No	No	No	No	No	No	No	"Every two weeks	Sometimes	Yes	Yes
891	21-25	≤ 25	illiterate	high school or less	Urban	≤ 55000 YR	<=55 thousand	Unemployed	No	≤ 3 times	No	No	Every 6 weeks	No	Yes	Yes	Nulliparous	Sana'a	No		No		1	0	0		No		32	Third trimester	Second trimester/Third trimester	10	No	No	No	No	No	No	No	No	No	No	No	No	No	Every 8 weeks	Sometimes	Yes	Yes
892	21-25	≤ 25	Primary	high school or less	Urban	≤ 55000 YR	<=55 thousand	Unemployed	No	> 3 times	No	No	Every 4 weeks or lless	No	Yes	Yes	Parous	Sana'a	No		No		5	4	4		No		28	Third trimester	Second trimester/Third trimester	4	No	No	No	No	No	No	No	No	No	No	No	No	No	Every 4 weeks	Sometimes	Yes	Yes
893	21-25	≤ 25	Primary	high school or less	Urban	≤ 55000 YR	<=55 thousand	Unemployed	No	≤ 3 times	No	No	Every 4 weeks or lless	No	Yes	Yes	Parous	Sana'a	No		No		3	2	2		No		28	Third trimester	Second trimester/Third trimester	8	No	No	No	No	No	No	No	No	No	No	No	No	No	Every 4 weeks	Sometimes	Yes	Yes
894	18-20	≤ 25	Secondary	high school or less	Urban	>55,000 YR	55-less than 110	Unemployed	No	≤ 3 times	No	No	Every 4 weeks or lless	No	Yes	No	Nulliparous	Sana'a	No		No		1	0	0		No		32	Third trimester	Second trimester/Third trimester	4	No	No	No	No	No	No	No	No	No	No	No	No	No	"Every two weeks	Sometimes	Yes	Yes
895	>35	>25	Diploma or higher	Diploma or higher	Urban	≤ 55000 YR	<=55 thousand	Employed	No	≤ 3 times	No	No	Every 4 weeks or lless	No	Yes	Yes	Parous	Sana'a	No		No		2	2	2		No		24	Second trimester	Second trimester/Third trimester	16	No	No	No	No	No	No	No	No	No	No	No	No	No	"Every two weeks	Yes	Yes	Yes
896	21-25	≤ 25	Primary	high school or less	Urban	>55,000 YR	55-less than 110	Unemployed	No	> 3 times	No	No	Every 6 weeks	Yes	Yes	No	Parous	Sana'a	Yes	Yes	Yes	Yes	4	3	3		No		33	Third trimester	Second trimester/Third trimester	8	No	No	No	No	No	No	No	No	No	No	No	Yes	No	More than 8 weeks	Yes	Yes	Yes
897	26-30	>25	Primary	high school or less	Urban	>55,000 YR	55-less than 110	Unemployed	No	> 3 times	No	No	Every 6 weeks	No	Yes	Yes	Parous	Sana'a	No		No		5	4	4		No		16	Second trimester	Second trimester/Third trimester	16	No	No	No	No	No	No	No	No	No	No	No	No	No	More than 8 weeks	Sometimes	No	Yes
898	21-25	≤ 25	Primary	high school or less	Urban	>55,000 YR	55-less than 110	Unemployed	No	≤ 3 times	No	No	Every 6 weeks	No	Yes	Yes	Parous	Sana'a	No		No		2	1	1		No		8	First trimester	First trimester	8	No	No	No	No	No	No	No	No	No	No	No	No	No	More than 8 weeks	Sometimes	Yes	Yes
899	18-20	≤ 25	Secondary	high school or less	Urban	≤ 55000 YR	<=55 thousand	Unemployed	No	≤ 3 times	No	No	Every 6 weeks	Yes	Yes	No	Nulliparous	Sana'a	Yes	Yes	Yes	Yes	1	0	0		No		29	Third trimester	Second trimester/Third trimester	4	No	No	No	No	No	No	No	No	No	No	No	Yes	No	More than 8 weeks	Sometimes	Yes	Yes
900	26-30	>25	High school	high school or less	Urban	>55,000 YR	Higher than 220	Unemployed	Yes	≤ 3 times	Yes	No	Every 4 weeks or lless	No	Yes	Yes	Parous	Sana'a	No		No		3	1	1	1	No		4	First trimester	First trimester	4	No	No	No	No	No	No	No	No	No	No	No	No	No	Every 4 weeks	No	Yes	Yes
901	21-25	≤ 25	High school	high school or less	Urban	>55,000 YR	55-less than 110	Unemployed	Yes	> 3 times	Yes	Yes	Every 4 weeks or lless	No	Yes	Yes	Parous	Sana'a	Yes	No	Yes	No	8	4	4	> 2	No		6	First trimester	First trimester	6	No	No	No	No	No	No	No	No	No	No	No	No	No	Every 4 weeks	Yes	Yes	Yes
902	21-25	≤ 25	High school	high school or less	Urban	>55,000 YR	Higher than 220	Unemployed	Yes	≤ 3 times	No	Yes	Every 4 weeks or lless	No	Yes	Yes	Parous	Sana'a	No		No		2	1	1		No		33	Third trimester	Second trimester/Third trimester	2	No	No	No	No	No	No	No	No	No	No	No	No	No	Every 4 weeks	Sometimes	No	Yes
903	26-30	>25	Diploma or higher	Diploma or higher	Urban	>55,000 YR	165- less than 220	Unemployed	Yes	≤ 3 times	No	Yes	Every 4 weeks or lless	No	Yes	No	Nulliparous	Sana'a	No		No		1	0	0		No		36	Third trimester	Second trimester/Third trimester	2	No	No	No	No	No	No	No	No	No	No	No	No	No	Every 4 weeks	Sometimes	Yes	Yes
904	31-35	>25	Primary	high school or less	Urban	≤ 55000 YR	<=55 thousand	Unemployed	Yes	≤ 3 times	No	No	Every 4 weeks or lless	Yes	Yes	No	Parous	Sana'a	No		Yes	Yes	3	2	2		No		25	Second trimester	Second trimester/Third trimester	9	No	No	No	No	No	No	No	No	No	Yes	No	No	No	Every 4 weeks	No	No	Yes
905	21-25	≤ 25	High school	high school or less	Urban	>55,000 YR	Higher than 220	Unemployed	No	> 3 times	Yes	No	Every 4 weeks or lless	No	Yes	Yes	Parous	Sana'a	No		Yes	Yes	5	3	3	1	No		12	First trimester	First trimester	6	No	No	No	No	No	No	No	No	No	No	No	No	No	Every 4 weeks	Sometimes	No	Yes
906	21-25	≤ 25	High school	high school or less	Urban	>55,000 YR	Higher than 220	Unemployed	No	≤ 3 times	Yes	Yes	Every 4 weeks or lless	No	Yes	Yes	Nulliparous	Sana'a	No		No		3	0	0	2	No		32	Third trimester	Second trimester/Third trimester	5	No	No	No	No	No	No	No	No	No	No	No	No	No	Every 4 weeks	Sometimes	No	Yes
907	26-30	>25	Diploma or higher	Diploma or higher	Urban	>55,000 YR	165- less than 220	Unemployed	Yes	≤ 3 times	Yes	No	Every 6 weeks	No	Yes	Yes	Parous	Sana'a	Yes	Yes	Yes	Yes	3	1	1	1	No		25	Second trimester	Second trimester/Third trimester	14	No	No	No	No	No	No	No	No	No	No	No	No	No	More than 8 weeks	No	No	No
908	31-35	>25	High school	high school or less	Urban	>55,000 YR	55-less than 110	Unemployed	No	> 3 times	Yes	No	Every 4 weeks or lless	No	Yes	Yes	Parous	Sana'a	No		Yes	Yes	7	4	4	2	No		13	Second trimester	Second trimester/Third trimester	6	No	No	No	No	No	No	No	No	No	No	No	No	No	Every 4 weeks	Sometimes	Yes	Yes
909	>35	>25	Diploma or higher	Diploma or higher	Urban	>55,000 YR	55-less than 110	Unemployed	Yes	> 3 times	Yes	Yes	Every 6 weeks	Yes	Yes	Yes	Parous	Sana'a	No		Yes	Yes	6	3	3	2	No		34	Third trimester	Second trimester/Third trimester	5	No	No	No	No	No	No	No	No	No	No	No	Yes	No	Every 8 weeks	Yes	Yes	No
910	18-20	≤ 25	High school	high school or less	Urban	>55,000 YR	55-less than 110	Unemployed	No	> 3 times	Yes	No	Every 4 weeks or lless	No	Yes	Yes	Parous	Sana'a	No		Yes	Yes	5	1	1	> 2	No		29	Third trimester	Second trimester/Third trimester	4	No	No	No	No	No	No	No	No	No	No	No	No	No	Every 4 weeks	No	No	Yes
911	26-30	>25	Diploma or higher	Diploma or higher	Urban	>55,000 YR	55-less than 110	Unemployed	No	≤ 3 times	No	No	Every 6 weeks	No	Yes	No	Nulliparous	Sana'a	No		Yes	Yes	1	0	0		No		26	Second trimester	Second trimester/Third trimester	6	No	No	No	No	No	No	No	No	No	No	No	No	No	Every 6 weeks	Yes	Yes	No
912	26-30	>25	Diploma or higher	Diploma or higher	Urban	>55,000 YR	110- less than 165	Unemployed	No	≤ 3 times	Yes	No	Every 4 weeks or lless	No	Yes	Yes	Parous	Sana'a	Yes	No	Yes	No	3	1	1	1	No		16	Second trimester	Second trimester/Third trimester	5	No	No	No	No	No	No	No	No	No	No	No	No	No	Every 4 weeks	Yes	Yes	Yes
913	21-25	≤ 25	High school	high school or less	Urban	>55,000 YR	165- less than 220	Unemployed	Yes	≤ 3 times	No	Yes	Every 6 weeks	No	Yes	No	Nulliparous	Sana'a	No		Yes	No	1	0	0		No		29	Third trimester	Second trimester/Third trimester	5	No	No	No	No	No	No	No	No	No	No	No	No	No	Every 8 weeks	Yes	Yes	Yes
914	26-30	>25	High school	high school or less	Urban	≤ 55000 YR	<=55 thousand	Unemployed	No	≤ 3 times	No	No	Every 6 weeks	No	Yes	Yes	Parous	Sana'a	No		No		3	2	2		No		32	Third trimester	Second trimester/Third trimester	8	No	No	No	No	No	No	No	No	No	No	No	No	No	Every 8 weeks	No	No	Yes
915	21-25	≤ 25	illiterate	high school or less	Rural	≤ 55000 YR	<=55 thousand	Unemployed	No	≤ 3 times	No	Yes	Every 6 weeks	No	Yes	No	Nulliparous	Sana'a	No		No		1	0	0		No		27	Second trimester	Second trimester/Third trimester	27	No	No	No	No	No	No	No	No	No	No	No	No	No	More than 8 weeks	No	No	Yes
916	31-35	>25	Diploma or higher	Diploma or higher	Urban	>55,000 YR	165- less than 220	Unemployed	Yes	> 3 times	No	No	Every 4 weeks or lless	No	No	Yes	Parous	Sana'a	Yes	No	Yes	No	5	4	4		No		18	Second trimester	Second trimester/Third trimester	6	No	No	No	No	No	No	No	No	No	No	No	No	No	Every 4 weeks	Sometimes	Yes	No
917	21-25	≤ 25	Secondary	high school or less	Urban	>55,000 YR	165- less than 220	Unemployed	Yes	≤ 3 times	Yes	Yes	Every 6 weeks	No	Yes	Yes	Nulliparous	Sana'a	No		No		3	0	0	2	No		8	First trimester	First trimester	8	No	No	No	No	No	No	No	No	No	No	No	No	No	Every 8 weeks	Yes	No	No
918	31-35	>25	High school	high school or less	Urban	>55,000 YR	55-less than 110	Unemployed	Yes	> 3 times	Yes	No	Every 4 weeks or lless	No	Yes	Yes	Parous	Sana'a	Yes	No	No		5	2	2	2	No		21	Second trimester	Second trimester/Third trimester	4	No	No	No	No	No	No	No	No	No	No	No	No	No	Every 4 weeks	Yes	Yes	Yes
919	21-25	≤ 25	Primary	high school or less	Urban	>55,000 YR	165- less than 220	Unemployed	No	≤ 3 times	No	Yes	Every 6 weeks	No	Yes	Yes	Parous	Sana'a	No		Yes	Yes	3	2	2		No		13	Second trimester	Second trimester/Third trimester	6	No	No	No	No	No	No	No	No	No	No	No	No	No	Every 6 weeks	Yes	Yes	Yes
920	21-25	≤ 25	Diploma or higher	Diploma or higher	Urban	>55,000 YR	110- less than 165	Unemployed	No	≤ 3 times	No	No	Every 4 weeks or lless	No	Yes	No	Nulliparous	Sana'a	Yes	No	No		1	0	0		No		13	Second trimester	Second trimester/Third trimester	3	No	No	No	No	No	No	No	No	No	No	No	No	No	Every 4 weeks	Yes	Yes	Yes
921	18-20	≤ 25	High school	high school or less	Urban	>55,000 YR	165- less than 220	Unemployed	No	≤ 3 times	No	No	Every 6 weeks	No	Yes	No	Nulliparous	Sana'a	No		No		1	0	0		No		29	Third trimester	Second trimester/Third trimester	4	No	No	No	No	No	No	No	No	No	No	No	No	No	Every 8 weeks	No	No	Yes
922	18-20	≤ 25	Primary	high school or less	Urban	>55,000 YR	55-less than 110	Unemployed	Yes	≤ 3 times	No	No	Every 4 weeks or lless	No	Yes	No	Nulliparous	Sana'a	Yes	No	Yes	Yes	1	0	0		No		15	Second trimester	Second trimester/Third trimester	9	No	No	No	No	No	No	No	No	No	No	No	No	No	Every 4 weeks	No	No	Yes
923	26-30	>25	illiterate	high school or less	Urban	>55,000 YR	165- less than 220	Unemployed	Yes	≤ 3 times	No	No	Every 6 weeks	No	Yes	Yes	Parous	Sana'a	No		Yes	Yes	3	2	2		No		36	Third trimester	Second trimester/Third trimester	8	No	No	No	No	No	No	No	No	No	No	No	No	No	More than 8 weeks	Yes	Yes	Yes
924	31-35	>25	Diploma or higher	Diploma or higher	Urban	>55,000 YR	Higher than 220	Unemployed	Yes	> 3 times	Yes	No	Every 4 weeks or lless	No	Yes	Yes	Parous	Sana'a	Yes	Yes	Yes	Yes	6	2	2	> 2	No		25	Second trimester	Second trimester/Third trimester	6	No	No	No	No	No	No	No	No	No	No	No	No	No	Every 4 weeks	Yes	No	Yes
925	>35	>25	Diploma or higher	Diploma or higher	Urban	≤ 55000 YR	<=55 thousand	Employed	Yes	≤ 3 times	No	No	Every 6 weeks	No	Yes	Yes	Parous	Sana'a	No		No		3	2	2		No		38	Third trimester	Second trimester/Third trimester	10	No	No	No	No	No	No	No	No	No	No	No	No	No	More than 8 weeks	Yes	Yes	No
926	26-30	>25	Diploma or higher	Diploma or higher	Urban	>55,000 YR	55-less than 110	Unemployed	Yes	≤ 3 times	Yes	Yes	Every 4 weeks or lless	No	Yes	Yes	Nulliparous	Sana'a	No		No		3	0	0	2	No		16	Second trimester	Second trimester/Third trimester	2	No	No	No	No	No	No	No	No	No	No	No	No	No	Every 4 weeks	Yes	Yes	No
927	21-25	≤ 25	Primary	high school or less	Urban	≤ 55000 YR	<=55 thousand	Unemployed	No	≤ 3 times	No	No	Every 4 weeks or lless	No	No	Yes	Parous	Sana'a	No		No		2	1	1		No		36	Third trimester	Second trimester/Third trimester	4	No	No	No	No	No	No	No	No	No	No	No	No	No	"Every two weeks	No	No	Yes
928	18-20	≤ 25	High school	high school or less	Urban	≤ 55000 YR	<=55 thousand	Unemployed	No	≤ 3 times	No	No	Every 4 weeks or lless	Yes	Yes	No	Nulliparous	Sana'a	No		No		1	0	0		No		6	First trimester	First trimester	2	No	No	Yes	No	No	No	No	No	No	No	No	No	No	Every 4 weeks	Yes	Yes	Yes
929	26-30	>25	Primary	high school or less	Urban	≤ 55000 YR	<=55 thousand	Unemployed	No	≤ 3 times	No	No	Every 4 weeks or lless	No	Yes	Yes	Parous	Sana'a	No		No		3	2	2		No		6	First trimester	First trimester	4	No	No	No	No	No	No	No	No	No	No	No	No	No	"Every two weeks	Yes	Yes	Yes
930	26-30	>25	Primary	high school or less	Urban	≤ 55000 YR	<=55 thousand	Unemployed	No	> 3 times	No	No	Every 4 weeks or lless	No	Yes	Yes	Parous	Sana'a	Yes	Yes	Yes	Yes	4	3	3		No		37	Third trimester	Second trimester/Third trimester	2	No	No	No	No	No	No	No	No	No	No	No	No	No	Every 4 weeks	Yes	Yes	Yes
931	21-25	≤ 25	illiterate	high school or less	Urban	≤ 55000 YR	<=55 thousand	Unemployed	No	≤ 3 times	No	No	Every 4 weeks or lless	No	No	No	Parous	Sana'a	No		No		2	1	1		No		16	Second trimester	Second trimester/Third trimester	16	No	No	No	No	No	No	No	No	No	No	No	No	No	"Every two weeks	No	No	No
932	21-25	≤ 25	Secondary	high school or less	Urban	≤ 55000 YR	<=55 thousand	Unemployed	No	≤ 3 times	No	No	Every 4 weeks or lless	No	No	Yes	Parous	Sana'a	No		No		3	2	2		No		9	First trimester	First trimester	6	No	No	No	No	No	No	No	No	No	No	No	No	No	Every 4 weeks	Yes	Yes	Yes
933	26-30	>25	High school	high school or less	Urban	≤ 55000 YR	<=55 thousand	Unemployed	No	≤ 3 times	Yes	No	Every 4 weeks or lless	No	Yes	Yes	Nulliparous	Sana'a	Yes	Yes	Yes	Yes	2	0	0	1	No		28	Third trimester	Second trimester/Third trimester	12	No	No	No	No	No	No	No	No	No	No	No	No	No	Every 4 weeks	Yes	Yes	No
934	21-25	≤ 25	Primary	high school or less	Urban	>55,000 YR	55-less than 110	Unemployed	Yes	≤ 3 times	No	No	Every 4 weeks or lless	No	Yes	No	Nulliparous	Sana'a	Yes	No	Yes	Yes	1	0	0		No		16	Second trimester	Second trimester/Third trimester	8	No	No	No	No	No	No	No	No	No	No	No	No	No	Every 4 weeks	No	No	Yes
935	31-35	>25	Primary	high school or less	Urban	≤ 55000 YR	<=55 thousand	Employed	No	> 3 times	Yes	No	Every 6 weeks	No	Yes	No	Parous	Sana'a	Yes		Yes		4	2	2	1	No		5	First trimester	First trimester	5	No	No	No	No	No	No	No	No	No	No	No	No	No	More than 8 weeks	Yes	Yes	Yes
936	26-30	>25	Secondary	high school or less	Urban	≤ 55000 YR	<=55 thousand	Unemployed	No	> 3 times	Yes	No	Every 4 weeks or lless	Yes	Yes	No	Parous	Sana'a	No		No		4	2	2	1	No		30	Third trimester	Second trimester/Third trimester	4	No	No	No	No	No	No	No	No	Yes	No	No	No	No	Every 4 weeks	Yes	Yes	No
937	21-25	≤ 25	Primary	high school or less	Urban	≤ 55000 YR	<=55 thousand	Unemployed	No	> 3 times	No	No	Every 4 weeks or lless	No	Yes	Yes	Parous	Sana'a	No		No		4	3	3		Yes	2	9	First trimester	First trimester	3	No	No	No	No	No	No	No	No	No	No	No	No	No	Every 4 weeks	Sometimes	Yes	Yes
938	31-35	>25	illiterate	high school or less	Urban	≤ 55000 YR	<=55 thousand	Unemployed	No	> 3 times	Yes	No	Every 4 weeks or lless	No	Yes	Yes	Parous	Sana'a	No	No	Yes	Yes	5	3	3	1	No			Second trimester	Second trimester/Third trimester	5	No	No	No	No	No	No	No	No	No	No	No	No	No	Every 4 weeks	No	No	Yes
939	26-30	>25	High school	high school or less	Urban	≤ 55000 YR	<=55 thousand	Unemployed	No	≤ 3 times	No	No	Every 4 weeks or lless	No	Yes	Yes	Parous	Sana'a	No		No		3	2	2		No		4	First trimester	First trimester	2	No	No	No	No	No	No	No	No	No	No	No	No	No	Every 4 weeks	Yes	Yes	Yes
940	21-25	≤ 25	Primary	high school or less	Urban	≤ 55000 YR	<=55 thousand	Unemployed	No	≤ 3 times	No	No	Every 4 weeks or lless	Yes	Yes	No	Nulliparous	Sana'a	No	No	Yes	Yes	1	0	0		No		39	Third trimester	Second trimester/Third trimester	8	No	Yes	No	No	No	No	No	No	No	No	No	No	No	Every 4 weeks	Yes	Yes	Yes
941	26-30	>25	Secondary	high school or less	Urban	≤ 55000 YR	<=55 thousand	Unemployed	No	> 3 times	Yes	No	Every 4 weeks or lless	No	Yes	Yes	Parous	Sana'a	Yes	Yes	Yes	Yes	6	3	3	2	No		24	Second trimester	Second trimester/Third trimester	4	No	No	No	No	No	No	No	No	No	No	No	No	No	Every 4 weeks	Yes	Yes	Yes
942	26-30	>25	Diploma or higher	Diploma or higher	Urban	>55,000 YR	55-less than 110	Employed	No	> 3 times	Yes	No	Every 6 weeks	No	Yes	Yes	Parous	Sana'a	No		Yes	Yes	5	2	2	> 2	No		39	Third trimester	Second trimester/Third trimester	12	No	No	No	No	No	No	No	No	No	No	No	No	No	More than 8 weeks	Yes	Yes	Yes
943	18-20	≤ 25	High school	high school or less	Urban	≤ 55000 YR	<=55 thousand	Unemployed	No	≤ 3 times	No	No	Every 4 weeks or lless	No	Yes	No	Nulliparous	Sana'a	No		No		1	0	0		No		16	Second trimester	Second trimester/Third trimester	3	No	No	No	No	No	No	No	No	No	No	No	No	No	Every 4 weeks	Yes	Yes	Yes
944	21-25	≤ 25	illiterate	high school or less	Rural	≤ 55000 YR	<=55 thousand	Unemployed	No	≤ 3 times	No	No	Every 6 weeks	No	No	No	Parous	Sana'a	No		Yes	Yes	2	1	1		No		20	Second trimester	Second trimester/Third trimester	16	No	No	No	No	No	No	No	No	No	No	No	No	No	More than 8 weeks	No	No	No
945	26-30	>25	High school	high school or less	Urban	≤ 55000 YR	<=55 thousand	Unemployed	Yes	≤ 3 times	No	No	Every 4 weeks or lless	No	Yes	Yes	Parous	Sana'a	Yes	Yes	Yes	Yes	2	1	1		No		28	Third trimester	Second trimester/Third trimester	8	No	No	No	No	No	No	No	No	No	No	No	No	No	Every 4 weeks	Yes	Yes	Yes
946	26-30	>25	High school	high school or less	Urban	>55,000 YR	55-less than 110	Unemployed	No	≤ 3 times	No	No	Every 4 weeks or lless	No	Yes	Yes	Parous	Sana'a	Yes	Yes	Yes	Yes	2	1	1		No		7	First trimester	First trimester	3	No	No	No	No	No	No	No	No	No	No	No	No	No	Every 4 weeks	Sometimes	Yes	Yes
947	31-35	>25	Primary	high school or less	Urban	>55,000 YR	55-less than 110	Unemployed	No	> 3 times	No	No	Every 6 weeks	No	No	Yes	Parous	Sana'a	No		Yes	Yes	5	4	4		No		36	Third trimester	Second trimester/Third trimester	12	No	No	No	No	No	No	No	No	No	No	No	No	No	Every 6 weeks	Yes	Yes	Yes
948	31-35	>25	Diploma or higher	Diploma or higher	Urban	≤ 55000 YR	<=55 thousand	Employed	No	≤ 3 times	Yes	Yes	Every 6 weeks	No	Yes	Yes	Nulliparous	Sana'a	No		No		2	0	0	1	No		8	First trimester	First trimester	6	No	No	No	No	No	No	No	No	No	No	No	No	No	More than 8 weeks	Yes	Yes	Yes
949	26-30	>25	Secondary	high school or less	Urban	>55,000 YR	55-less than 110	Unemployed	No	> 3 times	Yes	No	Every 6 weeks	No	No	No	Parous	Sana'a	No		Yes	Yes	6	4	4	1	No		2	First trimester	First trimester	2	No	No	No	No	No	No	No	No	No	No	No	No	No	More than 8 weeks	Yes	Yes	Yes
950	31-35	>25	Secondary	high school or less	Urban	≤ 55000 YR	<=55 thousand	Unemployed	No	> 3 times	No	No	Every 6 weeks	No	Yes	Yes	Parous	Sana'a	No		Yes	Yes	6	5	5		No		9	First trimester	First trimester	0	No	No	No	No	No	No	No	No	No	No	No	No	No	Every 6 weeks	Yes	Yes	Yes
951	18-20	≤ 25	Primary	high school or less	Urban	>55,000 YR	55-less than 110	Unemployed	No	≤ 3 times	No	No	Every 4 weeks or lless	No	Yes	No	Nulliparous	Sana'a	Yes	Yes	Yes	Yes	1	0	0		No		9	First trimester	First trimester	8	No	No	No	No	No	No	No	No	No	No	No	No	No	Every 4 weeks	Yes	Yes	Yes
952	18-20	≤ 25	Primary	high school or less	Urban	≤ 55000 YR	<=55 thousand	Unemployed	No	≤ 3 times	No	Yes	Every 4 weeks or lless	Yes	Yes	No	Nulliparous	Sana'a	Yes	Yes	No		1	0	0		No		7	First trimester	First trimester	1	No	No	No	No	No	No	No	No	No	Yes	No	No	No	"Every two weeks	Yes	Yes	Yes
953	>35	>25	High school	high school or less	Urban	≤ 55000 YR	<=55 thousand	Unemployed	No	> 3 times	Yes	Yes	Every 4 weeks or lless	No	Yes	Yes	Parous	Sana'a	Yes	Yes	Yes	Yes	5	3	3	1	No		12	First trimester	First trimester	4	No	No	No	No	No	No	No	No	No	No	No	No	No	Every 4 weeks	Yes	Yes	Yes
954	21-25	≤ 25	Primary	high school or less	Urban	≤ 55000 YR	<=55 thousand	Unemployed	No	> 3 times	Yes	No	Every 4 weeks or lless	No	Yes	Yes	Parous	Sana'a	No		Yes	Yes	6	2	2	> 2	No		10	First trimester	First trimester	4	No	No	No	No	No	No	No	No	No	No	No	No	No	Every 4 weeks	No	No	Yes
955	21-25	≤ 25	Secondary	high school or less	Rural	>55,000 YR	110- less than 165	Unemployed	No	≤ 3 times	Yes	Yes	Every 4 weeks or lless	No	Yes	No	Nulliparous	Sana'a	No		Yes	Yes	2	0	0	1	No		24	Second trimester	Second trimester/Third trimester	4	No	No	No	No	No	No	No	No	No	No	No	No	No	Every 4 weeks	No	No	Yes
956	31-35	>25	Diploma or higher	Diploma or higher	Urban	≤ 55000 YR	<=55 thousand	Unemployed	No	> 3 times	Yes	No	Every 4 weeks or lless	No	Yes	Yes	Parous	Sana'a	No		Yes	Yes	6	4	4	1	No		36	Third trimester	Second trimester/Third trimester	5	No	No	No	No	No	No	No	No	No	No	No	No	No	Every 4 weeks	Yes	Yes	Yes
957	21-25	≤ 25	Secondary	high school or less	Urban	>55,000 YR	110- less than 165	Unemployed	No	≤ 3 times	No	Yes	Every 4 weeks or lless	No	Yes	No	Nulliparous	Sana'a	No		Yes	Yes	1	0	0		No		22	Second trimester	Second trimester/Third trimester	4	No	No	No	No	No	No	No	No	No	No	No	No	No	Every 4 weeks	Yes	Yes	Yes
958	>35	>25	Primary	high school or less	Urban	≤ 55000 YR	<=55 thousand	Unemployed	No	> 3 times	No	No	Every 6 weeks	Yes	Yes	Yes	Parous	Sana'a	No		Yes	Yes	8	7	5		No		12	First trimester	First trimester	9	No	Yes	No	No	No	No	No	No	No	No	No	No	No	More than 8 weeks	No	No	Yes
959	21-25	≤ 25	Primary	high school or less	Urban	>55,000 YR	110- less than 165	Unemployed	No	> 3 times	Yes	No	Every 4 weeks or lless	No	No	Yes	Parous	Sana'a	No		Yes	Yes	5	2	2	2	No		6	First trimester	First trimester	4	No	No	No	No	No	No	No	No	No	No	No	No	No	Every 4 weeks	No	No	Yes
960	18-20	≤ 25	High school	high school or less	Urban	≤ 55000 YR	<=55 thousand	Unemployed	No	≤ 3 times	No	Yes	Every 4 weeks or lless	No	Yes	No	Nulliparous	Sana'a	No		No		1	0	0		No		8	First trimester	First trimester	4	No	No	No	No	No	No	No	No	No	No	No	No	No	Every 4 weeks	Yes	Yes	Yes
961	21-25	≤ 25	Diploma or higher	Diploma or higher	Urban	≤ 55000 YR	<=55 thousand	Unemployed	No	≤ 3 times	No	No	Every 4 weeks or lless	No	Yes	No	Nulliparous	Sana'a	Yes		Yes		1	0	0		No		6	First trimester	First trimester	3	No	No	No	No	No	No	No	No	No	No	No	No	No	"Every two weeks	Yes	Yes	Yes
962	26-30	>25	High school	high school or less	Urban	≤ 55000 YR	<=55 thousand	Employed	No	≤ 3 times	Yes	Yes	Every 6 weeks	No	Yes	Yes	Parous	Sana'a	Yes	Yes	Yes	Yes	3	1	1	1	No		20	Second trimester	Second trimester/Third trimester	12	No	No	No	No	No	No	No	No	No	No	No	No	No	Every 6 weeks	Yes	Yes	Yes
963	31-35	>25	Primary	high school or less	Urban	>55,000 YR	55-less than 110	Unemployed	No	> 3 times	No	No	Every 4 weeks or lless	No	Yes	No	Parous	Sana'a	No		No		5	4	4		No		28	Third trimester	Second trimester/Third trimester	5	No	No	No	No	No	No	No	No	No	No	No	No	No	Every 4 weeks	No	No	Yes
964	26-30	>25	Diploma or higher	Diploma or higher	Urban	≤ 55000 YR	<=55 thousand	Employed	No	≤ 3 times	No	No	Every 4 weeks or lless	No	Yes	No	Parous	Sana'a	No		No		2	1	1		No		20	Second trimester	Second trimester/Third trimester	12	No	No	No	No	No	No	No	No	No	No	No	No	No	Every 4 weeks	Yes	Yes	Yes
965	21-25	≤ 25	Diploma or higher	Diploma or higher	Urban	>55,000 YR	55-less than 110	Employed	No	≤ 3 times	No	Yes	Every 4 weeks or lless	No	Yes	No	Nulliparous	Sana'a	No		No		1	0	0		No		4	First trimester	First trimester	4	No	No	No	No	No	No	No	No	No	No	No	No	No	Every 4 weeks	Yes	Yes	Yes
966	>35	>25	High school	high school or less	Urban	≤ 55000 YR	<=55 thousand	Unemployed	No	> 3 times	Yes	No	Every 6 weeks	Yes	Yes	Yes	Parous	Sana'a	Yes	Yes	Yes	Yes	8	5	5	2	No		32	Third trimester	Second trimester/Third trimester	16	Yes	No	No	No	No	No	No	No	No	No	No	No	No	Every 8 weeks	Sometimes	Yes	Yes
967	31-35	>25	Primary	high school or less	Urban	>55,000 YR	55-less than 110	Employed	Yes	> 3 times	No	No	Every 6 weeks	No	Yes	Yes	Parous	Sana'a	No		No		7	6	5		No		24	Second trimester	Second trimester/Third trimester	4	No	No	No	No	No	No	No	No	No	No	No	No	No	More than 8 weeks	No	No	Yes
968	26-30	>25	Diploma or higher	Diploma or higher	Urban	>55,000 YR	55-less than 110	Unemployed	No	≤ 3 times	No	No	Every 4 weeks or lless	No	Yes	No	Nulliparous	Sana'a	No		No		1	0	0		No		32	Third trimester	Second trimester/Third trimester	5	No	No	No	No	No	No	No	No	No	No	No	No	No	Every 4 weeks	Sometimes	Yes	Yes
969	18-20	≤ 25	Primary	high school or less	Rural	>55,000 YR	55-less than 110	Unemployed	No	≤ 3 times	No	Yes	Every 6 weeks	No	No	No	Nulliparous	Sana'a	No		No		1	0	0		No		32	Third trimester	Second trimester/Third trimester	4	No	No	No	No	No	No	No	No	No	No	No	No	No	Every 6 weeks	No	No	No
970	31-35	>25	High school	high school or less	Urban	>55,000 YR	55-less than 110	Unemployed	No	≤ 3 times	Yes	No	Every 4 weeks or lless	Yes	Yes	Yes	Parous	Sana'a	No		Yes	Yes	3	1	1	1	No		20	Second trimester	Second trimester/Third trimester	6	Yes	Yes	No	No	No	No	No	No	No	No	No	No	No	Every 4 weeks	Sometimes	Yes	Yes
971	18-20	≤ 25	High school	high school or less	Urban	>55,000 YR	110- less than 165	Unemployed	No	≤ 3 times	Yes	No	Every 4 weeks or lless	Yes	Yes	No	Nulliparous	Sana'a	No		No		2	0	0	1	No		9	First trimester	First trimester	7	No	No	No	No	No	No	No	No	No	No	No	No	Yes	Every 4 weeks	Sometimes	Yes	Yes
972	26-30	>25	Diploma or higher	Diploma or higher	Urban	>55,000 YR	55-less than 110	Employed	No	≤ 3 times	No	No	Every 4 weeks or lless	No	Yes	Yes	Parous	Sana'a	Yes	Yes	Yes	Yes	3	2	2		No		36	Third trimester	Second trimester/Third trimester	2	No	No	No	No	No	No	No	No	No	No	No	No	No	Every 4 weeks	Sometimes	Yes	Yes
973	26-30	>25	High school	high school or less	Urban	≤ 55000 YR	<=55 thousand	Unemployed	No	≤ 3 times	No	No	Every 4 weeks or lless	Yes	Yes	Yes	Parous	Sana'a	No		No		3	2	2		No		16	Second trimester	Second trimester/Third trimester	1	No	No	No	No	No	No	No	No	No	No	No	No	No	Every 4 weeks	Sometimes	Yes	Yes
974	31-35	>25	Secondary	high school or less	Urban	>55,000 YR	55-less than 110	Employed	No	≤ 3 times	Yes	No	Every 4 weeks or lless	No	Yes	Yes	Parous	Sana'a	Yes	Yes	Yes	Yes	3	1	1	1	No		24	Second trimester	Second trimester/Third trimester	4	No	No	No	No	No	No	No	No	No	No	No	No	No	Every 4 weeks	Sometimes	Yes	Yes
975	21-25	≤ 25	High school	high school or less	Urban	>55,000 YR	55-less than 110	Employed	No	≤ 3 times	No	Yes	Every 4 weeks or lless	Yes	Yes	No	Nulliparous	Sana'a	No		No		1	0	0		No		32	Third trimester	Second trimester/Third trimester	6	No	No	No	No	No	No	No	No	No	No	No	No	No	Every 4 weeks	Sometimes	Yes	Yes
976	21-25	≤ 25	Diploma or higher	Diploma or higher	Urban	≤ 55000 YR	<=55 thousand	Unemployed	No	≤ 3 times	No	No	Every 4 weeks or lless	Yes	Yes	No	Nulliparous	Sana'a	No		No		1	0	0		No		24	Second trimester	Second trimester/Third trimester	4	No	No	No	No	No	No	No	No	No	No	No	No	No	Every 4 weeks	Sometimes	Yes	Yes
977	21-25	≤ 25	Secondary	high school or less	Urban	≤ 55000 YR	<=55 thousand	Unemployed	No	≤ 3 times	No	No	Every 4 weeks or lless	Yes	Yes	Yes	Parous	Sana'a	No		No		3	2	2		No		36	Third trimester	Second trimester/Third trimester	5	Yes	Yes	No	No	No	No	No	No	No	No	No	No	No	Every 4 weeks	Sometimes	Yes	Yes
978	18-20	≤ 25	Secondary	high school or less	Urban	>55,000 YR	55-less than 110	Unemployed	No	≤ 3 times	No	No	Every 4 weeks or lless	Yes	Yes	No	Nulliparous	Sana'a	No		No		1	0	0		No		32	Third trimester	Second trimester/Third trimester	2	No	No	No	No	No	No	Yes	No	No	No	No	No	No	Every 4 weeks	Sometimes	Yes	Yes
979	21-25	≤ 25	Diploma or higher	Diploma or higher	Urban	>55,000 YR	55-less than 110	Employed	Yes	≤ 3 times	Yes	Yes	Every 4 weeks or lless	Yes	Yes	No	Nulliparous	Sana'a	Yes	Yes	Yes	Yes	3	0	0	2	No		12	First trimester	First trimester	1	No	No	No	No	No	No	No	No	No	No	No	No	Yes	Every 4 weeks	Sometimes	Yes	Yes
980	>35	>25	illiterate	high school or less	Urban	>55,000 YR	55-less than 110	Unemployed	No	> 3 times	No	No	Every 4 weeks or lless	Yes	No	Yes	Parous	Sana'a	No		Yes	Yes	4	3	3		No		8	First trimester	First trimester	1	No	No	No	No	No	No	No	No	No	Yes	No	No	No	Every 4 weeks	No	No	Yes
981	26-30	>25	Diploma or higher	Diploma or higher	Urban	>55,000 YR	55-less than 110	Employed	Yes	≤ 3 times	No	No	Every 4 weeks or lless	No	Yes	Yes	Parous	Sana'a	Yes	Yes	Yes	Yes	2	1	1		Yes	1	28	Third trimester	Second trimester/Third trimester	1	No	No	No	No	No	No	No	No	No	No	No	No	No	Every 4 weeks	Sometimes	Yes	Yes
982	26-30	>25	High school	high school or less	Urban	>55,000 YR	55-less than 110	Unemployed	No	≤ 3 times	Yes	No	Every 4 weeks or lless	No	Yes	Yes	Parous	Sana'a	No		No		3	1	1	1	No		10	First trimester	First trimester	1	No	No	No	No	No	No	No	No	No	No	No	No	No	Every 4 weeks	Sometimes	Yes	Yes
983	21-25	≤ 25	Diploma or higher	Diploma or higher	Urban	>55,000 YR	55-less than 110	Employed	No	≤ 3 times	No	No	Every 4 weeks or lless	Yes	Yes	Yes	Parous	Sana'a	No		No		2	1	1		No		32	Third trimester	Second trimester/Third trimester	4	No	No	No	No	No	No	No	No	No	No	No	Yes	No	Every 4 weeks	Sometimes	Yes	Yes
984	21-25	≤ 25	illiterate	high school or less	Rural	>55,000 YR	55-less than 110	Unemployed	No	≤ 3 times	No	Yes	Every 4 weeks or lless	No	Yes	No	Nulliparous	Sana'a	No		Yes	Yes	1	0	0		No		16	Second trimester	Second trimester/Third trimester	4	No	No	No	No	No	No	No	No	No	No	No	No	No	Every 4 weeks	No	No	Yes
985	21-25	≤ 25	High school	high school or less	Urban	≤ 55000 YR	<=55 thousand	Unemployed	No	≤ 3 times	Yes	No	Every 4 weeks or lless	No	Yes	Yes	Parous	Sana'a	Yes	Yes	Yes	Yes	3	1	1	1	No		28	Third trimester	Second trimester/Third trimester	4	No	No	No	No	No	No	No	No	No	No	No	No	No	Every 4 weeks	Sometimes	Yes	Yes
986	21-25	≤ 25	Diploma or higher	Diploma or higher	Urban	>55,000 YR	110- less than 165	Employed	Yes	≤ 3 times	No	No	Every 4 weeks or lless	Yes	Yes	Yes	Parous	Sana'a	No		No		2	1	1		No		32	Third trimester	Second trimester/Third trimester	4	No	No	No	No	No	No	No	No	No	Yes	No	Yes	No	Every 4 weeks	Sometimes	Yes	Yes
987	21-25	≤ 25	illiterate	high school or less	Urban	≤ 55000 YR	<=55 thousand	Unemployed	No	≤ 3 times	No	Yes	Every 6 weeks	No	No	Yes	Nulliparous	Sana'a	No		Yes	Yes	1	0	0		No		20	Second trimester	Second trimester/Third trimester	6	No	No	No	No	No	No	No	No	No	No	No	No	No	Every 6 weeks	No	No	Yes
988	26-30	>25	High school	high school or less	Urban	>55,000 YR	55-less than 110	Unemployed	No	≤ 3 times	No	No	Every 6 weeks	No	Yes	Yes	Parous	Sana'a	Yes	Yes	Yes	Yes	3	2	2		Yes	1	34	Third trimester	Second trimester/Third trimester	10	No	No	No	No	No	No	No	No	No	No	No	No	No	Every 8 weeks	Yes	Yes	Yes
989	21-25	≤ 25	High school	high school or less	Urban	≤ 55000 YR	<=55 thousand	Unemployed	No	≤ 3 times	No	Yes	Every 4 weeks or lless	No	Yes	No	Nulliparous	Sana'a	No		No		1	0	0		No		20	Second trimester	Second trimester/Third trimester	4	No	No	No	No	No	No	No	No	No	No	No	No	No	Every 4 weeks	Sometimes	Yes	Yes
990	21-25	≤ 25	Diploma or higher	Diploma or higher	Urban	≤ 55000 YR	<=55 thousand	Unemployed	No	≤ 3 times	No	No	Every 4 weeks or lless	No	Yes	No	Nulliparous	Sana'a	No		Yes	Yes	1	0	0		No		28	Third trimester	Second trimester/Third trimester	12	No	No	No	No	No	No	No	No	No	No	No	No	No	Every 4 weeks	Sometimes	Yes	Yes
991	18-20	≤ 25	illiterate	high school or less	Urban	≤ 55000 YR	<=55 thousand	Unemployed	No	≤ 3 times	No	No	Every 6 weeks	No	Yes	Yes	Parous	Sana'a	No		Yes	No	2	1	1		No		4	First trimester	First trimester	4	No	No	No	No	No	No	No	No	No	No	No	No	No	More than 8 weeks	No	No	Yes
992	26-30	>25	High school	high school or less	Urban	≤ 55000 YR	<=55 thousand	Unemployed	No	> 3 times	Yes	No	Every 4 weeks or lless	No	Yes	Yes	Parous	Sana'a	Yes	Yes	Yes	Yes	6	2	2	> 2	No		36	Third trimester	Second trimester/Third trimester	8	No	No	No	No	No	No	No	No	No	No	No	No	No	Every 4 weeks	Sometimes	Yes	Yes
993	26-30	>25	Primary	high school or less	Urban	≤ 55000 YR	<=55 thousand	Unemployed	No	> 3 times	No	No	Every 6 weeks	No	Yes	Yes	Parous	Sana'a	No		Yes	Yes	6	5	5		No		20	Second trimester	Second trimester/Third trimester	4	No	No	No	No	No	No	No	No	No	No	No	No	No	Every 6 weeks	Sometimes	Yes	Yes
994	18-20	≤ 25	Secondary	high school or less	Urban	>55,000 YR	55-less than 110	Unemployed	No	≤ 3 times	No	Yes	Every 4 weeks or lless	No	Yes	No	Nulliparous	Sana'a	No		No		1	0	0		No		12	First trimester	First trimester	4	No	No	No	No	No	No	No	No	No	No	No	No	No	Every 4 weeks	Sometimes	Yes	Yes
995	21-25	≤ 25	Diploma or higher	Diploma or higher	Urban	≤ 55000 YR	<=55 thousand	Unemployed	No	≤ 3 times	No	No	Every 6 weeks	No	Yes	No	Nulliparous	Sana'a	No		No		1	0	0		No		32	Third trimester	Second trimester/Third trimester	6	No	No	No	No	No	No	No	No	No	No	No	No	No	More than 8 weeks	No	No	Yes
996	31-35	>25	Primary	high school or less	Urban	≤ 55000 YR	<=55 thousand	Unemployed	No	> 3 times	Yes	No	Every 6 weeks	No	Yes	Yes	Parous	Sana'a	No		Yes	No	6	4	4	1	No		4	First trimester	First trimester	4	No	No	No	No	No	No	No	No	No	No	No	No	No	More than 8 weeks	Sometimes	Yes	Yes
997	26-30	>25	Secondary	high school or less	Urban	≤ 55000 YR	<=55 thousand	Unemployed	No	≤ 3 times	No	Yes	Every 4 weeks or lless	No	Yes	Yes	Parous	Sana'a	No		No		2	1	1		No		24	Second trimester	Second trimester/Third trimester	4	No	No	No	No	No	No	No	No	No	No	No	No	No	Every 4 weeks	Yes	No	Yes
998	21-25	≤ 25	Secondary	high school or less	Urban	≤ 55000 YR	<=55 thousand	Unemployed	No	≤ 3 times	No	No	Every 6 weeks	No	Yes	Yes	Parous	Sana'a	No		Yes	Yes	3	2	2		No		17	Second trimester	Second trimester/Third trimester	8	No	No	No	No	No	No	No	No	No	No	No	No	No	More than 8 weeks	Yes	Yes	Yes
999	18-20	≤ 25	Primary	high school or less	Urban	≤ 55000 YR	<=55 thousand	Unemployed	No	≤ 3 times	No	No	Every 6 weeks	No	No	No	Nulliparous	Sana'a	Yes	Yes	Yes	Yes	1	0	0		No		24	Second trimester	Second trimester/Third trimester	8	No	No	No	No	No	No	No	No	No	No	No	No	No	More than 8 weeks	No	No	Yes
1000	18-20	≤ 25	Secondary	high school or less	Urban	≤ 55000 YR	<=55 thousand	Unemployed	No	≤ 3 times	No	No	Every 6 weeks	Yes	Yes	No	Nulliparous	Sana'a	Yes	Yes	Yes	No	1	0	0		No		32	Third trimester	Second trimester/Third trimester	8	No	No	No	No	No	No	No	No	No	No	No	Yes	No	More than 8 weeks	No	No	Yes
1001	21-25	≤ 25	Primary	high school or less	Urban	≤ 55000 YR	<=55 thousand	Unemployed	No	≤ 3 times	No	No	Every 6 weeks	No	Yes	Yes	Parous	Sana'a	Yes	No	Yes	No	3	2	2		No		32	Third trimester	Second trimester/Third trimester	4	No	No	No	No	No	No	No	No	No	No	No	No	No	Every 6 weeks	Sometimes	Yes	Yes
1002	21-25	≤ 25	illiterate	high school or less	Urban	≤ 55000 YR	<=55 thousand	Unemployed	No	≤ 3 times	No	No	Every 6 weeks	No	Yes	Yes	Parous	Sana'a	No		Yes	Yes	2	1	1		No		36	Third trimester	Second trimester/Third trimester	16	No	No	No	No	No	No	No	No	No	No	No	No	No	More than 8 weeks	Sometimes	Yes	Yes
1003	21-25	≤ 25	High school	high school or less	Urban	≤ 55000 YR	<=55 thousand	Unemployed	No	≤ 3 times	No	No	Every 6 weeks	No	No	No	Nulliparous	Sana'a	Yes	No	No		1	0	0		No		36	Third trimester	Second trimester/Third trimester	6	No	No	No	No	No	No	No	No	No	No	No	No	No	Every 8 weeks	Yes	Yes	Yes
[truncated: 41 more columns]
